# Supplementary material for: Proof of concept and early development stage of market-oriented high iron and zinc rice expressing dicot ferritin and rice nicotianamine synthase genes
Source: Sci Rep. 2023 Jan 12;13:676. doi: 10.1038/s41598-022-26854-z (PMC9837094; doi:10.1038/s41598-022-26854-z)
Supplement: Supplementary file 2 — Supplementary Information 2. [file 41598_2022_26854_MOESM2_ESM.xlsx]

## Sheet: summary
Event ID	Rep	Plot No.	Filled grain no.	100-grain wt.	Weight based on 100	%MC	weight adjusted 14%	Yield at 14% MC (ton/ha)	Height	Transplanting Date	25% Flowering (days ofter transplanting)	50% Flowering (days ofter transplanting)
BR28 - WT AVE	Rep 1	LEN-15	1423.4	2.82	39.9104	13.4	40.2014	8.04027	104.6	20171002	48	52
BR28-IRS1027-033 (1) AVE	Rep 1	LEN-11	1174	2.62	30.7696	13.26	31.0519	6.21037	109.6	20171002	46	48
BR28-IRS1027-059 (1) AVE	Rep 1	LEN-12	1122.2	2.8	31.4548	13.06	31.7807	6.35613	107.7	20171002	44	46
BR28-IRS1027-192 (1) AVE	Rep 1	LEN-13	1211.4	2.66	32.4778	13.92	32.4797	6.49594	109.3	20171002	45	48
BR28-IRS1134-053 (1) AVE	Rep 1	LEN-14	871.6	2.78	24.384	13.2	24.6478	4.92955	106.5	20171002	47	49
IRRI 156 - WT AVE	Rep 1	LEN-7	1481.8	3.08	45.418	12.56	46.1716	9.23433	117.4	20170911	60	63
IRRI156-IRS1027-016 (1) AVE	Rep 1	LEN-1	1786	3.34	59.7548	14.44	59.3461	11.8692	117.1	20170911	60	63
IRRI156-IRS1030-008 (1) AVE	Rep 1	LEN-2	1579.8	3.18	50.1494	12.62	50.9495	10.1899	98.4	20170911	60	64
IRRI156-IRS1030-028 (1) AVE	Rep 1	LEN-3	880.6	3.1	26.9866	11.26	27.8353	5.56707	120.4	20170911	72	76
IRRI156-IRS1030-031 (1) AVE	Rep 1	LEN-4	1647.2	3.12	51.7638	12.48	52.6666	10.5333	117	20170911	62	65
IRRI156-IRS1030-039 (1) AVE	Rep 1	LEN-5	1122.6	2.96	33.2354	13.2	33.5403	6.70805	118.1	20170911	60	63
IRRI156-IRS1030-043(1) AVE	Rep 1	LEN-6	1552.4	3.3	51.5216	13.68	51.6552	10.331	120.7	20170911	64	67
Event ID	Rep	Plot No.	Filled grain no.	100-grain wt.	Total grain wt. based on 100 weight	%MC	weight adjusted to 14%	Yield at 14% MC (ton/ha)	Height	Transplanting Date	25% Flowering (days ofter transplanting)	50% Flowering (days ofter transplanting)
BR28 - WT AVE	Rep 2	LEN-15	1087.6	2.88	31.35	14.66	31.11	6.22	110	20171002	50	52
BR28-IRS1027-033 (1) AVE	Rep 2	LEN-11	1174.6	2.56	30.15	14.26	30.06	6.01	107	20171002	47	50
BR28-IRS1027-059 (1) AVE	Rep 2	LEN-12	1167.6	2.62	30.61	13.42	30.78	6.16	103.2	20171002	46	48
BR28-IRS1027-192 (1) AVE	Rep 2	LEN-13	1004	2.7	27.1	14.9	26.82	5.36	104	20171002	46	48
BR28-IRS1134-053 (1) AVE	Rep 2	LEN-14	1149.6	2.62	30.19	13.56	30.36	6.07	106.4	20171002	46	48
IRRI 156 - WT AVE	Rep 2	LEN-7	1581	3.06	48.59	13.62	48.73	9.75	120.4	20170911	62	64
IRRI156-IRS1027-016 (1) AVE	Rep 2	LEN-1	1743.6	3.18	55.54	14.24	55.4	11.08	120	20170911	60	63
IRRI156-IRS1030-008 (1) AVE	Rep 2	LEN-2	1312.4	3.26	42.71	12.46	43.45	8.69	117.4	20170911	60	63
IRRI156-IRS1030-028 (1) AVE	Rep 2	LEN-3	1201.6	3.18	38.17	12.82	38.69	7.74	120.1	20170911	71	73
IRRI156-IRS1030-031 (1) AVE	Rep 2	LEN-4	1648.8	2.92	48.2	13.5	48.49	9.69	118.4	20170911	63	67
IRRI156-IRS1030-039 (1) AVE	Rep 2	LEN-5	1585	2.98	47.4	13.22	61.29	12.26	118.1	20170911	63	66
IRRI156-IRS1030-043(1) AVE	Rep 2	LEN-6	1513.4	3.16	47.98	14.08	47.93	9.56	121.7	20170911	62	65
Event ID	Rep	Plot No.	Filled grain no.	100-grain wt.	Total grain wt. based on 100 weight	%MC	weight adjusted to 14%	Yield at 14% MC (kg/ha)	Height	Transplanting Date	25% Flowering (days ofter transplanting)	50% Flowering (days ofter transplanting)
BR28 - WT AVE	Rep 3	LEN-15	988.6	13	131.12	13.88	131.25	5.2687	106	20171002	52	54
BR28-IRS1027-033 (1) AVE	Rep 3	LEN-11	995.6	12.6	128.35	14.24	127.91	5.17716	106.6	20171002	48	49
BR28-IRS1027-059 (1) AVE	Rep 3	LEN-12	1132.8	13.2	153.74	14.3	153.22	5.95118	102.3	20171002	46	49
BR28-IRS1027-192 (1) AVE	Rep 3	LEN-13	1113	13.8	157.69	13.84	158.07	6.21462	104.7	20171002	46	48
BR28-IRS1134-053 (1) AVE	Rep 3	LEN-14	1388.4	13.6	194.17	14.72	192.51	7.17283	100	20171002	46	48
IRRI 156 - WT AVE	Rep 3	LEN-7	1679.2	17.4	294.37	13.52	296.12	10.0273	119.4	20170911	59	64
IRRI156-IRS1027-016 (1) AVE	Rep 3	LEN-1	1767	16.2	286.34	14.12	286.03	10.7975	114.6	20170911	61	64
IRRI156-IRS1030-008 (1) AVE	Rep 3	LEN-2	1607.2	15.8	255.32	13.74	256.07	10.3169	113.8	20170911	62	64
IRRI156-IRS1030-028 (1) AVE	Rep 3	LEN-3	1186	11.2	131.84	13.18	133.09	7.01456	121.6	20170911	70	73
IRRI156-IRS1030-031 (1) AVE	Rep 3	LEN-4	1651.6	16.4	276.9	13.6	278.22	9.63861	111.6	20170911	61	64
IRRI156-IRS1030-039 (1) AVE	Rep 3	LEN-5	1388.2	16.8	246.96	13.68	247.66	8.34534	116.2	20170911	61	64
IRRI156-IRS1030-043(1) AVE	Rep 3	LEN-6	1607.6	15.4	258.84	13.06	261.07	9.68616	119	20170911	60	62

## Sheet: all reps raw + calculations
Rep	Block	Plot No.	Event ID	Plant No. (row-hill)	Generation	Planting Location	Pregermination/ Sowing date	Transplanting Date	Harvesting Date	Height (cm) highest panicle	Tiller no.	Panicle no.	Flag leaf Length (cm)	Flag Leaf width (cm)	Panicle Length (cm)	Filled grain no.	Unfilled no.	Total grain wt.	100-grain wt.	yield/plant (g/plant)	Yield/ha (Ton/ha)	%MC	% Fertility	100-grain wt adjusted 14%MC
Rep 1	B7	LEN-7	IRRI 156 - WT	3-3		CFT2017	20170822	20170911	20171215	118	14	14	44.5	1.8	28.2	1415	898	45.28	3.2	45.7539	9.15077	13.1	61.176	3.23349
Rep 1	B7	LEN-7	IRRI 156 - WT	1-6		CFT2017	20170822	20170911	20171215	116.5	14	14	40.3	1.7	29	1566	804	51.678	3.3	52.339	10.4678	12.9	66.0759	3.34221
Rep 1	B7	LEN-7	IRRI 156 - WT	3-8		CFT2017	20170822	20170911	20171215	120.5	9	9	32.4	1.3	25.2	884	422	27.404	3.1	27.9457	5.58914	12.3	67.6876	3.16128
Rep 1	B7	LEN-7	IRRI 156 - WT	2-8		CFT2017	20170822	20170911	20171215	115	16	16	41.5	1.4	28.2	1748	561	52.44	3	53.5376	10.7075	12.2	75.7038	3.06279
Rep 1	B7	LEN-7	IRRI 156 - WT	4-7		CFT2017	20170822	20170911	20171215	117	18	18	46.7	1.6	29.5	1796	851	50.288	2.8	51.2821	10.2564	12.3	67.8504	2.85535
Rep 1	B7	LEN-3	IRRI156-IRS1030-028 (1)	2-9	BC2F2	CFT2017	20170822	20170911	20180104	116.5	9	9	35.8	1.4	26.8	733	460	20.524	2.8	21.1922	4.23844	11.2	61.4417	2.89116
Rep 1	B7	LEN-3	IRRI156-IRS1030-028 (1)	2-11	BC2F2	CFT2017	20170822	20170911	20180104	121.5	15	15	23.5	1.6	27.1	1005	858	30.15	3	30.9563	6.19127	11.7	53.9452	3.08023
Rep 1	B7	LEN-3	IRRI156-IRS1030-028 (1)	3-11	BC2F2	CFT2017	20170822	20170911	20180104	121	13	13	22.5	1.4	24.5	691	695	22.803	3.3	23.5985	4.71969	11	49.8557	3.41512
Rep 1	B7	LEN-3	IRRI156-IRS1030-028 (1)	3-10	BC2F2	CFT2017	20170822	20170911	20180104	120	20	20	34	1.5	26.8	1415	1017	42.45	3	43.7827	8.75655	11.3	58.1826	3.09419
Rep 1	B7	LEN-3	IRRI156-IRS1030-028 (1)	4-5	BC2F2	CFT2017	20170822	20170911	20180104	123	28	28	29.3	1.6	25.5	559	1008	19.006	3.4	19.6469	3.92938	11.1	35.6733	3.51465
Rep 1	B7	LEN-4	IRRI156-IRS1030-031 (1)	2-2	BC2F2	CFT2017	20170822	20170911	20171215	119.5	16	16	34.7	1.3	25.2	1396	1980	44.672	3.2	45.3473	9.06945	12.7	41.3507	3.24837
Rep 1	B7	LEN-4	IRRI156-IRS1030-031 (1)	3-2	BC2F2	CFT2017	20170822	20170911	20171215	117.5	11	11	29.8	1.6	23.5	1061	325	30.769	2.9	31.4488	6.28976	12.1	76.5512	2.96407
Rep 1	B7	LEN-4	IRRI156-IRS1030-031 (1)	3-3	BC2F2	CFT2017	20170822	20170911	20171215	115	24	24	50.5	1.4	26.5	1810	1280	54.3	3	55.4997	11.0999	12.1	58.5761	3.06628
Rep 1	B7	LEN-4	IRRI156-IRS1030-031 (1)	2-4	BC2F2	CFT2017	20170822	20170911	20171215	117	21	21	41	1.6	27.8	1899	1351	60.768	3.2	60.98	12.196	13.7	58.4308	3.21116
Rep 1	B7	LEN-4	IRRI156-IRS1030-031 (1)	3-10	BC2F2	CFT2017	20170822	20170911	20171215	116	25	25	40	1.6	26.2	2070	358	68.31	3.3	70.0575	14.0115	11.8	85.2554	3.38442
Rep 1	B7	LEN-1	IRRI156-IRS1027-016 (1)	3-3	BC2F2	CFT2017	20170822	20170911	20171215	116.5	15	15	35	1.8	26.7	1606	734	54.604	3.4	54.858	10.9716	13.6	68.6325	3.41581
Rep 1	B7	LEN-1	IRRI156-IRS1027-016 (1)	3-4	BC2F2	CFT2017	20170822	20170911	20171215	118	28	28	39.5	1.9	27.5	3168	1375	107.712	3.4	105.959	21.1917	15.4	69.7337	3.34465
Rep 1	B7	LEN-1	IRRI156-IRS1027-016 (1)	3-5	BC2F2	CFT2017	20170822	20170911	20171215	117.5	14	14	38.1	1.8	26	1129	1038	39.515	3.5	38.9177	7.78354	15.3	52.0997	3.44709
Rep 1	B7	LEN-1	IRRI156-IRS1027-016 (1)	2-8	BC2F2	CFT2017	20170822	20170911	20171215	117.5	19	19	36.5	1.7	26.6	1553	1065	51.249	3.3	51.249	10.2498	14	59.3201	3.3
Rep 1	B7	LEN-1	IRRI156-IRS1027-016 (1)	3-9	BC2F2	CFT2017	20170822	20170911	20171215	116	17	17	34.3	1.8	27.7	1474	1122	45.694	3.1	45.7471	9.14943	13.9	56.7797	3.1036
Rep 1	B7	LEN-6	IRRI156-IRS1030-043 (1)	3-5	BC2F2	CFT2017	20170822	20170911	20171215	122	22	22	37.5	1.6	26.5	2601	1068	88.434	3.4	88.1255	17.6251	14.3	70.8913	3.38814
Rep 1	B7	LEN-6	IRRI156-IRS1030-043 (1)	2-6	BC2F2	CFT2017	20170822	20170911	20171215	120	21	21	42.1	1.7	25.4	1276	1255	39.556	3.1	39.464	7.8928	14.2	50.4149	3.09279
Rep 1	B7	LEN-6	IRRI156-IRS1030-043 (1)	2-9	BC2F2	CFT2017	20170822	20170911	20171215	120	16	16	38.1	1.8	24	1265	793	44.275	3.5	44.7898	8.95797	13	61.4674	3.5407
Rep 1	B7	LEN-6	IRRI156-IRS1030-043 (1)	3-6	BC2F2	CFT2017	20170822	20170911	20171215	122.5	15	15	36	1.8	26.1	1117	737	35.744	3.2	35.9518	7.19036	13.5	60.2481	3.2186
Rep 1	B7	LEN-6	IRRI156-IRS1030-043 (1)	3-7	BC2F2	CFT2017	20170822	20170911	20171215	119	16	16	32.7	1.8	23.8	1503	928	49.599	3.3	49.945	9.98901	13.4	61.8264	3.32302
Rep 1	B7	LEN-2	IRRI156-IRS1030-008 (1)	2-2	BC2F2	CFT2017	20170822	20170911	20171215	17	17	17	35	1.7	25	1479	746	48.807	3.3	49.5448	9.90896	12.7	66.4719	3.34988
Rep 1	B7	LEN-2	IRRI156-IRS1030-008 (1)	2-3	BC2F2	CFT2017	20170822	20170911	20171215	121	18	18	31.4	1.8	27.1	1670	973	50.1	3	51.0903	10.2181	12.3	63.1858	3.0593
Rep 1	B7	LEN-2	IRRI156-IRS1030-008 (1)	2-5	BC2F2	CFT2017	20170822	20170911	20171215	121.5	15	15	27.6	1.6	25.3	1786	747	57.152	3.2	57.9495	11.5899	12.8	70.5093	3.24465
Rep 1	B7	LEN-2	IRRI156-IRS1030-008 (1)	3-5	BC2F2	CFT2017	20170822	20170911	20171215	116.5	15	15	36.7	1.7	26.8	1562	686	48.422	3.1	48.9287	9.78575	13.1	69.484	3.13244
Rep 1	B7	LEN-2	IRRI156-IRS1030-008 (1)	2-8	BC2F2	CFT2017	20170822	20170911	20171215	116	19	19	24.9	1.5	24.5	1402	1151	46.266	3.3	47.2344	9.44687	12.2	54.9158	3.36907
Rep 1	B7	LEN-5	IRRI156-IRS1030-039 (1)	2-4	BC2F2	CFT2017	20170822	20170911	20171215	121	15	15	30.5	1.7	25.2	1439	398	43.17	3	43.4712	8.69424	13.4	78.3342	3.02093
Rep 1	B7	LEN-5	IRRI156-IRS1030-039 (1)	3-5	BC2F2	CFT2017	20170822	20170911	20171215	117	14	14	35.4	1.6	22.5	1003	497	30.09	3	30.4049	6.08098	13.1	66.8667	3.0314
Rep 1	B7	LEN-5	IRRI156-IRS1030-039 (1)	3-6	BC2F2	CFT2017	20170822	20170911	20171215	120	13	13	31	1.7	24	958	442	28.74	3	28.9739	5.79479	13.3	68.4286	3.02442
Rep 1	B7	LEN-5	IRRI156-IRS1030-039 (1)	2-10	BC2F2	CFT2017	20170822	20170911	20171215	116	13	13	39.1	1.8	22	1147	538	33.263	2.9	33.6498	6.72996	13	68.0712	2.93372
Rep 1	B7	LEN-5	IRRI156-IRS1030-039 (1)	3-10	BC2F2	CFT2017	20170822	20170911	20171215	116.5	15	14	38	1.7	24.5	1066	580	30.914	2.9	31.2016	6.24031	13.2	64.7631	2.92698
Rep 1	B7	LEN-12	BR28-IRS1027-059 (1)	2-3	BC2F2	CFT2017	20170911	20171002	20171215	108.5	11	11	43	15	22.5	1113	605	30.051	2.7	30.4703	6.09406	12.8	64.7846	2.73767
Rep 1	B7	LEN-12	BR28-IRS1027-059 (1)	3-4	BC2F2	CFT2017	20170911	20171002	20171215	108	16	14	30.6	15	22.2	1268	515	34.236	2.7	33.9573	6.79147	14.7	71.1161	2.67802
Rep 1	B7	LEN-12	BR28-IRS1027-059 (1)	2-7	BC2F2	CFT2017	20170911	20171002	20171215	109	12	12	36.5	17	24	1137	633	31.836	2.8	32.3543	6.47085	12.6	64.2373	2.84558
Rep 1	B7	LEN-12	BR28-IRS1027-059 (1)	2-9	BC2F2	CFT2017	20170911	20171002	20171215	107	12	12	36.6	16	21.7	933	570	25.191	2.7	25.6597	5.13193	12.4	62.0758	2.75023
Rep 1	B7	LEN-12	BR28-IRS1027-059 (1)	2-10	BC2F2	CFT2017	20170911	20171002	20171215	106	16	15	33	14	23	1160	638	35.96	3.1	36.4618	7.29235	12.8	64.5161	3.14326
Rep 1	B7	LEN-14	BR28-IRS1134-053 (1)	3-4	BC2F2	CFT2017	20170911	20171002	20171215	109	16	16	43.2	18	27.6	1353	649	39.237	2.9	40.0582	8.01165	12.2	67.5824	2.9607
Rep 1	B7	LEN-14	BR28-IRS1134-053 (1)	3-8	BC2F2	CFT2017	20170911	20171002	20171215	105	9	8	26.8	14	23.3	638	231	17.226	2.7	17.4263	3.48526	13	73.4177	2.7314
Rep 1	B7	LEN-14	BR28-IRS1134-053 (1)	3-9	BC2F2	CFT2017	20170911	20171002	20171215	107	13	13	39.3	17	24.2	800	616	22.4	2.8	22.5823	4.51647	13.3	56.4972	2.82279
Rep 1	B7	LEN-14	BR28-IRS1134-053 (1)	3-10	BC2F2	CFT2017	20170911	20171002	20171215	106.5	9	9	37.5	16	25	748	364	20.944	2.8	21.1875	4.23751	13	67.2662	2.83256
Rep 1	B7	LEN-14	BR28-IRS1134-053 (1)	2-10	BC2F2	CFT2017	20170911	20171002	20171215	105	11	11	36	16	23.6	819	613	22.113	2.7	21.9844	4.39689	14.5	57.1927	2.6843
Rep 1	B7	LEN-11	BR28-IRS1027-033 (1)	2-2	BC2F2	CFT2017	20170911	20171002	20171215	108	16	14	39.2	18	24.7	1542	365	40.092	2.6	40.1386	8.02772	13.9	80.86	2.60302
Rep 1	B7	LEN-11	BR28-IRS1027-033 (1)	2-5	BC2F2	CFT2017	20170911	20171002	20171215	110	17	17	35	18	23.3	1555	355	41.985	2.7	42.6685	8.5337	12.6	81.4136	2.74395
Rep 1	B7	LEN-11	BR28-IRS1027-033 (1)	2-6	BC2F2	CFT2017	20170911	20171002	20171215	109	20	18	41	18	25.4	1194	1167	29.85	2.5	30.2318	6.04636	12.9	50.5718	2.53198
Rep 1	B7	LEN-11	BR28-IRS1027-033 (1)	2-10	BC2F2	CFT2017	20170911	20171002	20171215	109	14	13	38	17	24.7	712	420	18.512	2.6	18.512	3.7024	14	62.8975	2.6
Rep 1	B7	LEN-11	BR28-IRS1027-033 (1)	3-4	BC2F2	CFT2017	20170911	20171002	20171215	112	12	12	31.2	15	26.5	867	369	23.409	2.7	23.7084	4.74168	12.9	70.1456	2.73453
Rep 1	B7	LEN-13	BR28-IRS1027-192 (1)	2-5	BC2F2	CFT2017	20170911	20171002	20171215	106	16	14	30.5	15	23.5	1305	501	35.235	2.7	34.9072	6.98145	14.8	72.2591	2.67488
Rep 1	B7	LEN-13	BR28-IRS1027-192 (1)	2-7	BC2F2	CFT2017	20170911	20171002	20171215	110	16	16	37.5	15	23.5	1501	459	43.529	2.9	43.529	8.7058	14	76.5816	2.9
Rep 1	B7	LEN-13	BR28-IRS1027-192 (1)	3-5	BC2F2	CFT2017	20170911	20171002	20171215	112	15	14	34.5	17	24.5	1058	370	25.392	2.4	25.7168	5.14336	12.9	74.0896	2.4307
Rep 1	B7	LEN-13	BR28-IRS1027-192 (1)	3-6	BC2F2	CFT2017	20170911	20171002	20171215	108	11	11	29.3	123	23.7	978	213	25.428	2.6	25.5167	5.10334	13.7	82.1159	2.60907
Rep 1	B7	LEN-13	BR28-IRS1027-192 (1)	3-7	BC2F2	CFT2017	20170911	20171002	20171215	110.5	14	14	32.5	12	24.3	1215	604	32.805	2.7	32.7287	6.54574	14.2	66.7949	2.69372
Rep 1	B7	LEN-15	BR28 - WT	2-2		CFT2017	20170911	20171002	20171215	106	14	13	33	16	25.3	1245	601	37.35	3	36.742	7.3484	15.4	67.4431	2.95116
Rep 1	B7	LEN-15	BR28 - WT	3-2		CFT2017	20170911	20171002	20171215	105	17	12	41	15	27.4	1172	332	32.816	2.8	33.2357	6.64715	12.9	77.9255	2.83581
Rep 1	B7	LEN-15	BR28 - WT	2-9		CFT2017	20170911	20171002	20171215	104	13	11	34	14	25.3	1253	452	35.084	2.8	35.5735	7.11471	12.8	73.4897	2.83907
Rep 1	B7	LEN-15	BR28 - WT	3-5		CFT2017	20170911	20171002	20171215	104	17	17	32.5	18	24	1560	470	45.24	2.9	45.766	9.15321	13	76.8473	2.93372
Rep 1	B7	LEN-15	BR28 - WT	3-10		CFT2017	20170911	20171002	20171215	104	20	19	32	17	24.5	1887	550	49.062	2.6	49.6895	9.93791	12.9	77.4313	2.63326
Rep 2	B8	LEN-4	IRRI156-IRS1030-031 (1)	2-10	BC2F2	CFT2017	20170822	20170911	20171215	118	17	17	35.3	1.5	25.8	1670	1073	46.76	2.8	46.8687	9.37375	13.8	60.8822	2.80651
Rep 2	B8	LEN-4	IRRI156-IRS1030-031 (1)	3-8	BC2F2	CFT2017	20170822	20170911	20171215	119	15	15	42.5	1.5	28	1119	1024	32.451	2.9	32.5642	6.51284	13.7	52.2165	2.91012
Rep 2	B8	LEN-4	IRRI156-IRS1030-031 (1)	3-6	BC2F2	CFT2017	20170822	20170911	20171215	119	20	20	37.5	1.5	25.6	1876	1334	54.404	2.9	55.4794	11.0959	12.3	58.4424	2.95733
Rep 2	B8	LEN-4	IRRI156-IRS1030-031 (1)	3-3	BC2F2	CFT2017	20170822	20170911	20171215	116	20	20	44.6	1.4	28.5	1806	708	54.18	3	54.306	10.8612	13.8	71.8377	3.00698
Rep 2	B8	LEN-4	IRRI156-IRS1030-031 (1)	2-4	BC2F2	CFT2017	20170822	20170911	20171215	120	19	19	42.6	1.6	25.5	1773	884	53.19	3	53.2518	10.6504	13.9	66.7294	3.00349
Rep 2	B8	LEN-7	IRRI 156 - WT	2-6		CFT2017	20170822	20170911	20171215	120	18	18	42.3	1.5	29	1245	908	37.35	3	37.654	7.5308	13.3	57.8263	3.02442
Rep 2	B8	LEN-7	IRRI 156 - WT	3-2		CFT2017	20170822	20170911	20171215	116.5	10	9	48.1	1.7	28.3	1188	384	35.64	3	36.1373	7.22746	12.8	75.5725	3.04186
Rep 2	B8	LEN-7	IRRI 156 - WT	3-7		CFT2017	20170822	20170911	20171215	123.5	17	17	46.1	1.6	27.4	1521	853	45.63	3	45.8422	9.16845	13.6	64.0691	3.01395
Rep 2	B8	LEN-7	IRRI 156 - WT	3-8		CFT2017	20170822	20170911	20171215	122	16	15	59.5	1.8	26	2113	881	65.503	3.1	65.3507	13.0701	14.2	70.5745	3.09279
Rep 2	B8	LEN-7	IRRI 156 - WT	3-9		CFT2017	20170822	20170911	20171215	120	15	15	40.5	1.8	27	1838	737	58.816	3.2	58.6792	11.7358	14.2	71.3786	3.19256
Rep 2	B8	LEN-5	IRRI156-IRS1030-039 (1)	2-3	BC2F2	CFT2017	20170822	20170911	20171215	115.5	15	15	30.5	1.6	23	1537	656	46.11	3	46.4317	9.28634	13.4	70.0866	3.02093
Rep 2	B8	LEN-5	IRRI156-IRS1030-039 (1)	3-3	BC2F2	CFT2017	20170822	20170911	20171215	117	12	11	38.2	1.4	25.5	1010	494	29.29	2.9	29.9371	5.98742	12.1	67.1543	2.96407
Rep 2	B8	LEN-5	IRRI156-IRS1030-039 (1)	3-6	BC2F2	CFT2017	20170822	20170911	20171215	116	18	18	47.5	1.4	27.2	1797	877	55.707	3.1	55.7718	11.1544	13.9	67.2027	3.1036
Rep 2	B8	LEN-5	IRRI156-IRS1030-039 (1)	3-9	BC2F2	CFT2017	20170822	20170911	20171215	121	16	16	32.2	1.6	27.2	1545	637	44.805	2.9	45.326	9.0652	13	70.8066	2.93372
Rep 2	B8	LEN-5	IRRI156-IRS1030-039 (1)	3-11	BC2F2	CFT2017	20170822	20170911	20171215	121	26	26	40.5	1.6	27.2	2036	1076	61.08	3	61.2931	12.2586	13.7	65.4242	3.01047
Rep 2	B8	LEN-1	IRRI156-IRS1027-016 (1)	1-1	BC2F2	CFT2017	20170822	20170911	20171215	116	26	26	37.7	1.6	25.3	2384	1384	73.904	3.1	73.7321	14.7464	14.2	63.2696	3.09279
Rep 2	B8	LEN-1	IRRI156-IRS1027-016 (1)	3-5	BC2F2	CFT2017	20170822	20170911	20171215	118	15	15	38.7	1.8	24	1522	798	47.182	3.1	46.9625	9.39251	14.4	65.6034	3.08558
Rep 2	B8	LEN-1	IRRI156-IRS1027-016 (1)	2-7	BC2F2	CFT2017	20170822	20170911	20171215	122.5	17	17	39.7	1.8	26.5	1486	848	46.066	3.1	46.066	9.2132	14	63.6675	3.1
Rep 2	B8	LEN-1	IRRI156-IRS1027-016 (1)	3-9	BC2F2	CFT2017	20170822	20170911	20171215	123	24	23	46.1	1.6	27.2	2072	1317	70.448	3.4	70.3661	14.0732	14.1	61.139	3.39605
Rep 2	B8	LEN-1	IRRI156-IRS1027-016 (1)	2-10	BC2F2	CFT2017	20170822	20170911	20171215	120.5	16	16	38.9	1.7	27.2	1254	744	40.128	3.2	39.8947	7.97894	14.5	62.7628	3.1814
Rep 2	B8	LEN-6	IRRI156-IRS1030-043 (1)	2-3	BC2F2	CFT2017	20170822	20170911	20171215	123	25	25	36.7	1.6	26.2	1462	1350	46.784	3.2	46.8384	9.36768	13.9	51.9915	3.20372
Rep 2	B8	LEN-6	IRRI156-IRS1030-043 (1)	3-3	BC2F2	CFT2017	20170822	20170911	20171215	118	10	10	34.6	1.7	26.5	873	671	27.936	3.2	27.9685	5.5937	13.9	56.5415	3.20372
Rep 2	B8	LEN-6	IRRI156-IRS1030-043 (1)	2-7	BC2F2	CFT2017	20170822	20170911	20171215	123	19	19	39.8	1.8	26.8	2061	1006	68.013	3.3	67.6967	13.5393	14.4	67.1992	3.28465
Rep 2	B8	LEN-6	IRRI156-IRS1030-043 (1)	3-8	BC2F2	CFT2017	20170822	20170911	20171215	123	28	28	34	1.7	26.5	2044	834	63.364	3.1	63.4377	12.6875	13.9	71.0215	3.1036
Rep 2	B8	LEN-6	IRRI156-IRS1030-043 (1)	2-11	BC2F2	CFT2017	20170822	20170911	20171215	121.5	14	14	27.8	1.7	23.4	1127	605	33.81	3	33.6921	6.73841	14.3	65.0693	2.98953
Rep 2	B8	LEN-2	IRRI156-IRS1030-008 (1)	2-3	BC2F2	CFT2017	20170822	20170911	20171215	116	12	12	33.8	1.6	26.6	1139	583	35.309	3.1	36.0891	7.21782	12.1	66.144	3.16849
Rep 2	B8	LEN-2	IRRI156-IRS1030-008 (1)	2-7	BC2F2	CFT2017	20170822	20170911	20171215	115.5	19	19	26.5	1.8	25	1698	783	54.336	3.2	55.2837	11.0567	12.5	68.4401	3.25581
Rep 2	B8	LEN-2	IRRI156-IRS1030-008 (1)	3-7	BC2F2	CFT2017	20170822	20170911	20171215	118	9	9	30.1	1.6	25.6	974	303	33.116	3.4	33.6936	6.73872	12.5	76.2725	3.4593
Rep 2	B8	LEN-2	IRRI156-IRS1030-008 (1)	4-8	BC2F2	CFT2017	20170822	20170911	20171215	120	13	13	23.2	1.7	23.7	1185	656	39.105	3.3	40.0144	8.00288	12	64.3672	3.37674
Rep 2	B8	LEN-2	IRRI156-IRS1030-008 (1)	3-10	BC2F2	CFT2017	20170822	20170911	20171215	117.5	15	15	30.3	1.7	26.8	1566	625	51.678	3.3	52.1587	10.4317	13.2	71.4742	3.3307
Rep 2	B8	LEN-3	IRRI156-IRS1030-028 (1)	1-11	BC2F2	CFT2017	20170822	20170911	20180104	124	17	17	25.2	1.5	25	1191	524	39.303	3.3	39.9885	7.9977	12.5	69.4461	3.35756
Rep 2	B8	LEN-3	IRRI156-IRS1030-028 (1)	1-5	BC2F2	CFT2017	20170822	20170911	20180104	118.5	15	15	27	1.6	25.3	889	694	27.559	3.1	27.9115	5.5823	12.9	56.1592	3.13965
Rep 2	B8	LEN-3	IRRI156-IRS1030-028 (1)	1-4	BC2F2	CFT2017	20170822	20170911	20180104	118.5	18	18	35.2	1.4	27.2	1068	638	33.108	3.1	33.57	6.71399	12.8	62.6026	3.14326
Rep 2	B8	LEN-3	IRRI156-IRS1030-028 (1)	1-2	BC2F2	CFT2017	20170822	20170911	20180104	122	16	16	33.4	1.2	26.5	1117	825	36.861	3.3	37.3753	7.47507	12.8	57.518	3.34605
Rep 2	B8	LEN-3	IRRI156-IRS1030-028 (1)	3-1	BC2F2	CFT2017	20170822	20170911	20180104	117.5	18	18	34.5	1.3	28.6	1743	784	54.033	3.1	54.5985	10.9197	13.1	68.9751	3.13244
Rep 2	B8	LEN-15	BR28 - WT	2-10		CFT2017	20170918	20171002	20171215	111	12	12	53	1.8	32	1214	422	36.42	3	36.2083	7.24165	14.5	74.2054	2.98256
Rep 2	B8	LEN-15	BR28 - WT	2-2		CFT2017	20170918	20171002	20171215	110	11	11	32.1	1.7	26.7	1078	635	31.262	2.9	30.9348	6.18697	14.9	62.9305	2.86965
Rep 2	B8	LEN-15	BR28 - WT	2-7		CFT2017	20170918	20171002	20171215	113	10	10	39.6	1.9	26.4	992	416	28.768	2.9	28.6342	5.72684	14.4	70.4545	2.88651
Rep 2	B8	LEN-15	BR28 - WT	3-2		CFT2017	20170918	20171002	20171215	104	13	12	30	1.8	22.5	857	521	23.996	2.8	23.7728	4.75456	14.8	62.1916	2.77395
Rep 2	B8	LEN-15	BR28 - WT	3-3		CFT2017	20170918	20171002	20171215	112	12	11	32	1.8	25	1297	543	36.316	2.8	36.0204	7.20408	14.7	70.4891	2.77721
Rep 2	B8	LEN-11	BR28-IRS1027-033 (1)	1-10	BC2F2	CFT2017	20170911	20171002	20171215	106	10	10	45.5	1.6	24	1161	454	27.864	2.4	27.864	5.5728	14	71.8885	2.4
Rep 2	B8	LEN-11	BR28-IRS1027-033 (1)	4-6	BC2F2	CFT2017	20170911	20171002	20171215	110	12	8	29.3	1.5	27	1140	399	30.78	2.7	30.78	6.156	14	74.0741	2.7
Rep 2	B8	LEN-11	BR28-IRS1027-033 (1)	3-6	BC2F2	CFT2017	20170911	20171002	20171215	108	19	14	50.5	1.8	33.6	1483	652	38.558	2.6	38.2442	7.64883	14.7	69.4614	2.57884
Rep 2	B8	LEN-11	BR28-IRS1027-033 (1)	4-3	BC2F2	CFT2017	20170911	20171002	20171215	105	17	10	41	1.6	39.5	946	468	22.704	2.4	22.5984	4.51968	14.4	66.9024	2.38884
Rep 2	B8	LEN-11	BR28-IRS1027-033 (1)	2-2	BC2F2	CFT2017	20170911	20171002	20171215	106	14	12	40.5	1.5	25.5	1143	343	30.861	2.7	30.7892	6.15785	14.2	76.9179	2.69372
Rep 2	B8	LEN-14	BR28-IRS1134-053 (1)	3-6	BC2F2	CFT2017	20170911	20171002	20171215	109	14	9	40.5	1.5	25	1085	362	29.295	2.7	29.3291	5.86581	13.9	74.9827	2.70314
Rep 2	B8	LEN-14	BR28-IRS1134-053 (1)	3-4	BC2F2	CFT2017	20170911	20171002	20171215	108	9	9	35	1.7	22.5	1169	222	30.394	2.6	30.6414	6.12828	13.3	84.0403	2.62116
Rep 2	B8	LEN-14	BR28-IRS1134-053 (1)	3-3	BC2F2	CFT2017	20170911	20171002	20171215	105	13	12	37.2	1.6	23.2	1168	258	32.704	2.8	33.0082	6.60164	13.2	81.9074	2.82605
Rep 2	B8	LEN-14	BR28-IRS1134-053 (1)	2-9	BC2F2	CFT2017	20170911	20171002	20171215	106	13	7	33.1	1.5	22.5	956	569	22.944	2.4	22.944	4.5888	14	62.6885	2.4
Rep 2	B8	LEN-14	BR28-IRS1134-053 (1)	3-2	BC2F2	CFT2017	20170911	20171002	20171215	104	15	12	33.4	1.5	24.3	1370	304	35.62	2.6	35.8685	7.1737	13.4	81.8399	2.61814
Rep 2	B8	LEN-13	BR28-IRS1027-192 (1)	2-4	BC2F2	CFT2017	20170911	20171002	20171215	103	12	12	29.5	1.4	21.5	1035	258	26.91	2.6	26.5345	5.3069	15.2	80.0464	2.56372
Rep 2	B8	LEN-13	BR28-IRS1027-192 (1)	2-6	BC2F2	CFT2017	20170911	20171002	20171215	102	11	10	35.9	1.5	24.8	1002	351	27.054	2.7	26.8023	5.36047	14.8	74.0576	2.67488
Rep 2	B8	LEN-13	BR28-IRS1027-192 (1)	3-4	BC2F2	CFT2017	20170911	20171002	20171215	108	14	9	43	1.6	25.4	1010	315	28.28	2.8	28.0169	5.60339	14.8	76.2264	2.77395
Rep 2	B8	LEN-13	BR28-IRS1027-192 (1)	3-5	BC2F2	CFT2017	20170911	20171002	20171215	107	14	9	38.3	1.6	25.3	911	292	24.597	2.7	24.311	4.8622	15	75.7273	2.6686
Rep 2	B8	LEN-13	BR28-IRS1027-192 (1)	3-8	BC2F2	CFT2017	20170911	20171002	20171215	100	9	8	31	1.5	24.5	1062	390	28.674	2.7	28.4406	5.68812	14.7	73.1405	2.67802
Rep 2	B8	LEN-12	BR28-IRS1027-059 (1)	3-4	BC2F2	CFT2017	20170911	20171002	20171215	103	14	13	40.5	1.5	26	1198	293	32.346	2.7	32.346	6.4692	14	80.3488	2.7
Rep 2	B8	LEN-12	BR28-IRS1027-059 (1)	3-11	BC2F2	CFT2017	20170911	20171002	20171215	106	14	14	42.5	1.5	24	1420	323	36.92	2.6	37.0059	7.40117	13.8	81.4687	2.60605
Rep 2	B8	LEN-12	BR28-IRS1027-059 (1)	3-9	BC2F2	CFT2017	20170911	20171002	20171215	102	20	16	38.5	1.5	25.5	786	830	20.436	2.6	20.8875	4.1775	12.1	48.6386	2.65744
Rep 2	B8	LEN-12	BR28-IRS1027-059 (1)	2-10	BC2F2	CFT2017	20170911	20171002	20171215	102	15	13	36.4	1.6	25	1179	405	29.475	2.5	29.5435	5.90871	13.8	74.4318	2.50581
Rep 2	B8	LEN-12	BR28-IRS1027-059 (1)	2-4	BC2F2	CFT2017	20170911	20171002	20171215	103	13	12	31.5	1.5	28.3	1255	345	33.885	2.7	34.1214	6.82428	13.4	78.4375	2.71884
Rep 3	B9	LEN-4	IRRI156-IRS1030-031 (1)	4-6	BC2F2	CFT2017	20170822	20170911	20171215	112	18	18	42.5	1.6	27	1541	704	44.689	2.9	44.8449	8.96898	13.7	68.6414	2.91012
Rep 3	B9	LEN-4	IRRI156-IRS1030-031 (1)	4-7	BC2F2	CFT2017	20170822	20170911	20171215	112	21	21	30.5	1.8	25	1629	669	45.612	2.8	46.2484	9.24969	12.8	70.8877	2.83907
Rep 3	B9	LEN-4	IRRI156-IRS1030-031 (1)	2-10	BC2F2	CFT2017	20170822	20170911	20171215	114	15	15	49	1.8	28.5	1460	672	42.34	2.9	42.4877	8.49754	13.7	68.4803	2.91012
Rep 3	B9	LEN-4	IRRI156-IRS1030-031 (1)	2-11	BC2F2	CFT2017	20170822	20170911	20171215	110	14	14	38.7	1.4	26.2	1414	468	45.248	3.2	45.248	9.0496	14	75.1328	3.2
Rep 3	B9	LEN-4	IRRI156-IRS1030-031 (1)	4-12	BC2F2	CFT2017	20170822	20170911	20171215	110	26	25	33.3	1.5	25.6	2214	866	61.992	2.8	62.1362	12.4272	13.8	71.8831	2.80651
Rep 3	B9	LEN-2	IRRI156-IRS1030-008 (1)	2-3	BC2F2	CFT2017	20170822	20170911	20171215	111	16	16	41	1.5	26	1896	667	60.672	3.2	60.672	12.1344	14	73.9758	3.2
Rep 3	B9	LEN-2	IRRI156-IRS1030-008 (1)	3-3	BC2F2	CFT2017	20170822	20170911	20171215	115	13	13	47.5	1.5	29.5	1415	516	46.695	3.3	46.8036	9.36072	13.8	73.2781	3.30767
Rep 3	B9	LEN-2	IRRI156-IRS1030-008 (1)	3-6	BC2F2	CFT2017	20170822	20170911	20171215	118	19	19	39	1.6	26.5	1720	664	56.76	3.3	57.024	11.4048	13.6	72.1477	3.31535
Rep 3	B9	LEN-2	IRRI156-IRS1030-008 (1)	3-8	BC2F2	CFT2017	20170822	20170911	20171215	112	18	18	27	1.7	24	1446	614	46.272	3.2	46.3258	9.26516	13.9	70.1942	3.20372
Rep 3	B9	LEN-2	IRRI156-IRS1030-008 (1)	2-4	BC2F2	CFT2017	20170822	20170911	20171215	113	16	16	36.5	1.6	23.5	1559	768	46.77	3	47.0963	9.41926	13.4	66.9961	3.02093
Rep 3	B9	LEN-5	IRRI156-IRS1030-039 (1)	2-5	BC2F2	CFT2017	20170822	20170911	20171215	118	20	18	40.5	1.5	23	1706	621	52.886	3.1	53.009	10.6018	13.8	73.3133	3.10721
Rep 3	B9	LEN-5	IRRI156-IRS1030-039 (1)	2-2	BC2F2	CFT2017	20170822	20170911	20171215	117	21	21	34	1.4	20	1958	690	56.782	2.9	57.0461	11.4092	13.6	73.9426	2.91349
Rep 3	B9	LEN-5	IRRI156-IRS1030-039 (1)	3-6	BC2F2	CFT2017	20170822	20170911	20171215	114	21	20	38.5	1.5	23.5	431	432	12.93	3	13.0503	2.61006	13.2	49.9421	3.02791
Rep 3	B9	LEN-5	IRRI156-IRS1030-039 (1)	3-10	BC2F2	CFT2017	20170822	20170911	20171215	116	17	17	45	1.8	24.5	1396	767	40.484	2.9	40.5781	8.11563	13.8	64.54	2.90674
Rep 3	B9	LEN-5	IRRI156-IRS1030-039 (1)	2-11	BC2F2	CFT2017	20170822	20170911	20171215	116	17	17	32	1.5	22	1450	651	44.95	3.1	44.95	8.99	14	69.0148	3.1
Rep 3	B9	LEN-6	IRRI156-IRS1030-043 (1)	2-8	BC2F2	CFT2017	20170822	20170911	20171215	115	13	13	32.5	1.5	23.3	989	403	29.67	3	29.9805	5.9961	13.1	71.0489	3.0314
Rep 3	B9	LEN-6	IRRI156-IRS1030-043 (1)	3-11	BC2F2	CFT2017	20170822	20170911	20171215	120	22	22	38	1.8	25.5	1965	879	58.95	3	59.6355	11.9271	13	69.0928	3.03488
Rep 3	B9	LEN-6	IRRI156-IRS1030-043 (1)	2-7	BC2F2	CFT2017	20170822	20170911	20171215	122	17	17	46	1.8	28	1676	1139	50.28	3	51.157	10.2314	12.5	59.5382	3.05233
Rep 3	B9	LEN-6	IRRI156-IRS1030-043 (1)	3-6	BC2F2	CFT2017	20170822	20170911	20171215	119	24	22	29.5	1.5	22	1762	897	52.86	3	53.5361	10.7072	12.9	66.2655	3.03837
Rep 3	B9	LEN-6	IRRI156-IRS1030-043 (1)	3-3	BC2F2	CFT2017	20170822	20170911	20171215	119	18	18	39.5	1.6	25.5	1646	557	47.734	2.9	47.845	9.569	13.8	74.7163	2.90674
Rep 3	B9	LEN-3	IRRI156-IRS1030-028 (1)	2-9	BC2F2	CFT2017	20170822	20170911	20171215	120	16	13	33.5	1.3	22	1207	783	35.003	2.9	35.4914	7.09828	12.8	60.6533	2.94047
Rep 3	B9	LEN-3	IRRI156-IRS1030-028 (1)	2-6	BC2F2	CFT2017	20170822	20170911	20171215	122	14	14	30.5	1.5	23	1287	686	39.897	3.1	40.2217	8.04435	13.3	65.2306	3.12523
Rep 3	B9	LEN-3	IRRI156-IRS1030-028 (1)	3-7	BC2F2	CFT2017	20170822	20170911	20171215	124	13	13	43.5	1.3	24.5	1191	641	35.73	3	36.2701	7.25402	12.7	65.0109	3.04535
Rep 3	B9	LEN-3	IRRI156-IRS1030-028 (1)	3-6	BC2F2	CFT2017	20170822	20170911	20171215	118	14	14	36.5	1.3	23	1004	748	27.108	2.7	27.3917	5.47834	13.1	57.3059	2.72826
Rep 3	B9	LEN-3	IRRI156-IRS1030-028 (1)	2-5	BC2F2	CFT2017	20170822	20170911	20171215	124	17	17	37	1.5	26.5	1241	572	35.989	2.9	35.989	7.1978	14	68.4501	2.9
Rep 3	B9	LEN-7	IRRI 156 - WT	1-4		CFT2017	20170822	20170911	20171215	118	20	19	32.5	1.5	26.5	1907	692	59.117	3.1	59.5294	11.9059	13.4	73.3744	3.12163
Rep 3	B9	LEN-7	IRRI 156 - WT	2-7		CFT2017	20170822	20170911	20171215	120	22	22	38.5	1.5	28.5	1782	987	53.46	3	53.8951	10.779	13.3	64.3554	3.02442
Rep 3	B9	LEN-7	IRRI 156 - WT	3-9		CFT2017	20170822	20170911	20171215	124	19	18	39	1.5	27.5	1659	726	49.77	3	50.1751	10.035	13.3	69.5597	3.02442
Rep 3	B9	LEN-7	IRRI 156 - WT	3-10		CFT2017	20170822	20170911	20171215	115	17	17	35.5	1.5	28	1530	642	44.37	2.9	44.628	8.92559	13.5	70.442	2.91686
Rep 3	B9	LEN-7	IRRI 156 - WT	3-11		CFT2017	20170822	20170911	20171215	120	19	19	31	1.5	26	1518	576	42.504	2.8	42.4546	8.49092	14.1	72.4928	2.79674
Rep 3	B9	LEN-1	IRRI156-IRS1027-016 (1)	1-3	BC2F2	CFT2017	20170822	20170911	20171215	112	13	13	42	1.7	25	1636	559	50.716	3.1	50.2442	10.0488	14.8	74.533	3.07116
Rep 3	B9	LEN-1	IRRI156-IRS1027-016 (1)	3-4	BC2F2	CFT2017	20170822	20170911	20171215	116	19	19	46	1.5	27	1742	701	52.26	3	52.26	10.452	14	71.3058	3
Rep 3	B9	LEN-1	IRRI156-IRS1027-016 (1)	2-8	BC2F2	CFT2017	20170822	20170911	20171215	112	18	17	52.5	1.5	27	2146	536	66.526	3.1	66.4486	13.2897	14.1	80.0149	3.0964
Rep 3	B9	LEN-1	IRRI156-IRS1027-016 (1)	2-10	BC2F2	CFT2017	20170822	20170911	20171215	119	18	18	49.5	1.5	26.5	1818	437	54.54	3	54.54	10.908	14	80.6208	3
Rep 3	B9	LEN-1	IRRI156-IRS1027-016 (1)	4-8	BC2F2	CFT2017	20170822	20170911	20171215	114	13	13	41.5	1.5	28	1493	560	46.283	3.1	46.4445	9.28889	13.7	72.7228	3.11081
Rep 3	B9	LEN-11	BR28-IRS1027-033 (1)	1-2	BC2F2	CFT2017	20170911	20171002	20171215	108	17	9	39	1.6	26.2	876	307	21.9	2.5	21.8236	4.36472	14.3	74.049	2.49128
Rep 3	B9	LEN-11	BR28-IRS1027-033 (1)	2-3	BC2F2	CFT2017	20170911	20171002	20171215	106	16	12	32.3	1.7	24.4	1293	559	34.911	2.7	34.708	6.94161	14.5	69.8164	2.6843
Rep 3	B9	LEN-11	BR28-IRS1027-033 (1)	3-3	BC2F2	CFT2017	20170911	20171002	20171215	104	17	14	34.2	1.5	26.5	1054	610	27.404	2.6	27.2128	5.44256	14.6	63.3413	2.58186
Rep 3	B9	LEN-11	BR28-IRS1027-033 (1)	3-4	BC2F2	CFT2017	20170911	20171002	20171215	107	16	13	33.5	1.5	27.7	902	478	23.452	2.6	23.5065	4.70131	13.8	65.3623	2.60605
Rep 3	B9	LEN-11	BR28-IRS1027-033 (1)	2-4	BC2F2	CFT2017	20170911	20171002	20171215	108	19	15	42.5	1.7	25.8	853	530	22.178	2.6	22.178	4.4356	14	61.6775	2.6
Rep 3	B9	LEN-13	BR28-IRS1027-192 (1)	2-9	BC2F2	CFT2017	20170911	20171002	20171215	108	18	15	31.5	1.6	23.8	1063	550	26.575	2.5	26.266	5.2532	15	65.902	2.47093
Rep 3	B9	LEN-13	BR28-IRS1027-192 (1)	3-8	BC2F2	CFT2017	20170911	20171002	20171215	104	20	18	39.5	1.5	24	809	979	22.652	2.8	22.7574	4.55147	13.6	45.2461	2.81302
Rep 3	B9	LEN-13	BR28-IRS1027-192 (1)	4-2	BC2F2	CFT2017	20170911	20171002	20171215	105	18	16	36	1.3	27.3	1131	497	30.537	2.7	30.75	6.15001	13.4	69.4717	2.71884
Rep 3	B9	LEN-13	BR28-IRS1027-192 (1)	3-2	BC2F2	CFT2017	20170911	20171002	20171215	103	16	16	36	1.6	25	1423	366	45.536	3.2	46.0125	9.20251	13.1	79.5416	3.23349
Rep 3	B9	LEN-13	BR28-IRS1027-192 (1)	3-4	BC2F2	CFT2017	20170911	20171002	20171215	103.5	16	15	35.7	1.3	23.3	1139	665	29.614	2.6	29.5796	5.91591	14.1	63.1375	2.59698
Rep 3	B9	LEN-15	BR28 - WT	1-4		CFT2017	20170918	20171002	20180104	104	13	13	32	1.5	25.7	756	478	19.656	2.6	19.7017	3.94034	13.8	61.2642	2.60605
Rep 3	B9	LEN-15	BR28 - WT	1-5		CFT2017	20170918	20171002	20180104	106	17	17	40.1	1.5	26.2	1065	527	28.755	2.7	28.8553	5.77106	13.7	66.897	2.70942
Rep 3	B9	LEN-15	BR28 - WT	4-4		CFT2017	20170918	20171002	20180104	105	17	17	39.3	1.6	25	927	327	25.029	2.7	25.1454	5.02908	13.6	73.9234	2.71256
Rep 3	B9	LEN-15	BR28 - WT	4-5		CFT2017	20170918	20171002	20180104	111	17	17	42	1.7	28.5	1041	483	28.107	2.7	27.9763	5.59525	14.4	68.3071	2.68744
Rep 3	B9	LEN-15	BR28 - WT	2-10		CFT2017	20170918	20171002	20180104	104	15	15	36.6	1.6	27.2	1154	740	30.004	2.6	30.0389	6.00778	13.9	60.9293	2.60302
Rep 3	B9	LEN-12	BR28-IRS1027-059 (1)	3-2	BC2F2	CFT2017	20170911	20171002	20171215	101	12	12	28.5	1.2	24.4	922	443	23.972	2.6	23.9163	4.78325	14.2	67.5458	2.59395
Rep 3	B9	LEN-12	BR28-IRS1027-059 (1)	3-4	BC2F2	CFT2017	20170911	20171002	20171215	103	19	16	35.7	1.3	25.7	1523	332	42.644	2.8	42.644	8.5288	14	82.1024	2.8
Rep 3	B9	LEN-12	BR28-IRS1027-059 (1)	2-8	BC2F2	CFT2017	20170911	20171002	20171215	104	17	14	29	1.5	25.2	1042	589	26.05	2.5	25.9591	5.19183	14.3	63.8872	2.49128
Rep 3	B9	LEN-12	BR28-IRS1027-059 (1)	3-10	BC2F2	CFT2017	20170911	20171002	20171215	102.5	19	16	38.5	1.6	25.3	1302	544	33.852	2.6	33.6158	6.72316	14.6	70.5309	2.58186
Rep 3	B9	LEN-12	BR28-IRS1027-059 (1)	3-11	BC2F2	CFT2017	20170911	20171002	20171215	101	17	12	38.5	1.5	24	875	509	22.75	2.6	22.6442	4.52884	14.4	63.2225	2.58791
Rep 3	B9	LEN-14	BR28-IRS1134-053 (1)	2-4	BC2F2	CFT2017	20170911	20171002	20171215	100.5	19	18	33.5	1.6	24.3	1790	357	46.54	2.6	46.053	9.21059	14.9	83.3721	2.57279
Rep 3	B9	LEN-14	BR28-IRS1134-053 (1)	3-3	BC2F2	CFT2017	20170911	20171002	20171215	99	16	15	29	1.4	23.1	1412	310	38.124	2.7	37.858	7.5716	14.6	81.9977	2.68116
Rep 3	B9	LEN-14	BR28-IRS1134-053 (1)	3-2	BC2F2	CFT2017	20170911	20171002	20171215	99.5	20	19	31.5	1.4	24.7	1691	379	43.966	2.6	43.6081	8.72163	14.7	81.6908	2.57884
Rep 3	B9	LEN-14	BR28-IRS1134-053 (1)	3-6	BC2F2	CFT2017	20170911	20171002	20171215	100	18	12	34	1.4	26.6	1002	567	26.052	2.6	25.9005	5.18011	14.5	63.8623	2.58488
Rep 3	B9	LEN-14	BR28-IRS1134-053 (1)	3-10	BC2F2	CFT2017	20170911	20171002	20171215	101	16	14	29.5	1.5	22.5	1047	496	26.175	2.5	25.9011	5.18022	14.9	67.8548	2.47384
