# Supplementary material for: Proof of concept and early development stage of market-oriented high iron and zinc rice expressing dicot ferritin and rice nicotianamine synthase genes
Source: Sci Rep. 2023 Jan 12;13:676. doi: 10.1038/s41598-022-26854-z (PMC9837094; doi:10.1038/s41598-022-26854-z)
Supplement: Supplementary file 3 — Supplementary Information 3. [file 41598_2022_26854_MOESM3_ESM.xlsx]

## Sheet: Rep 1 to 4 all
Replication	Block	Plot No.	Event ID	Plant No.	Generation	Planting Location	Pregermination/ Sowing date	Transplanting Date	Harvesting Date	Height (cm) highest leaf collar	Tiller no.	Panicle no.	Longest panicle (cm)	wt. per panicle	Filled grain no.	Unfilled no.	Total grain wt.	100-grain wt.	%MC	%Fertility	100-grain wt. adjusted 14%MC	Grain Yield 14% MC g/plant	Notes
Rep 1		LEN-133	BR28-WT	2-2	-	CFT	20161201/20161205	20161214	20170314	85.3	19	19	26.5	2.78421	2261	493	52.9	2.2	13.2	82.0988	2.22047	50.2047
Rep 1		LEN-133	BR28-WT	2-4	-	CFT	20161201/20161205	20161214	20170314	89.4	17	16	27.1	2.45	1589	401	39.2	2.3	13.1	79.8492	2.32407	36.9295
Rep 1		LEN-133	BR28-WT	2-5	-	CFT	20161201/20161205	20161214	20170314	80.5	16	15	25.1	2.53333	1634	379	38	2.1	13.2	81.1724	2.11953	34.6332
Rep 1		LEN-133	BR28-WT	3-2	-	CFT	20161201/20161205	20161214	20170314	91	15	15	25.7	2.87333	1839	421	43.1	2.1	13.4	81.3717	2.11465	38.8884
Rep 1		LEN-133	BR28-WT	3-3	-	CFT	20161201/20161205	20161214	20170314	98	15	15	25.8	3.11333	1950	378	46.7	2.1	13.4	83.7629	2.11465	41.2357
Rep 1		LEN-133	BR28-WT	3-5	-	CFT	20161201/20161205	20161214	20170314	87	17	17	25.6	2.61765	1870	432	44.5	2.2	13.3	81.2337	2.21791	41.4749
Rep 1		LEN-117	BR28-IRS1027-033-B	2-2	T2	CFT	20161201/20161205	20161214	20170314	89.2	27	18	22.1	3.82778	2978	648	68.9	2.1	14.1	82.1291	2.09756	62.4653
Rep 1		LEN-117	BR28-IRS1027-033-B	2-4	T2	CFT	20161201/20161205	20161214	20170314	79.8	13	11	26.2	2.78182	1302	527	30.6	2	14.1	71.1864	1.99767	26.0097
Rep 1		LEN-117	BR28-IRS1027-033-B	2-5	T2	CFT	20161201/20161205	20161214	20170314	83	17	15	26.5	2.93333	1953	569	44	2	13.8	77.4385	2.00465	39.1508
Rep 1		LEN-117	BR28-IRS1027-033-B	3-2	T2	CFT	20161201/20161205	20161214	20170314	83	13	13	21	1.95385	1215	268	25.4	2	13.6	81.9285	2.0093	24.413
Rep 1		LEN-117	BR28-IRS1027-033-B	3-3	T2	CFT	20161201/20161205	20161214	20170314	90	19	15	24.2	3.16667	2085	431	47.5	2.2	14.3	82.8696	2.19233	45.71
Rep 1		LEN-117	BR28-IRS1027-033-B	3-5	T2	CFT	20161201/20161205	20161214	20170314	82	24	10	27.5	2.85	1313	613	28.5	1.8	14.7	68.1724	1.78535	23.4416
Rep 1		LEN-129	BR28-IRS1134-053-B	2-2	T2	CFT	20161201/20161205	20161214	20170314	80.3	25	23	24.7	2.64783	3005	724	60.9	1.8	14.2	80.5846	1.79581	53.9642
Rep 1		LEN-129	BR28-IRS1134-053-B	2-3	T2	CFT	20161201/20161205	20161214	20170314	83.2	14	14	22.3	2.03571	1436	411	28.5	1.9	14.6	77.7477	1.88674	27.0936
Rep 1		LEN-129	BR28-IRS1134-053-B	2-5	T2	CFT	20161201/20161205	20161214	20170314	82	17	15	25.2	2.29333	1706	532	34.4	2.2	14.2	76.2288	2.19488	37.4447
Rep 1		LEN-129	BR28-IRS1134-053-B	3-2	T2	CFT	20161201/20161205	20161214	20170314	79.8	16	12	28.1	2.7	1622	312	32.4	2	14.3	83.8676	1.99302	32.3268
Rep 1		LEN-129	BR28-IRS1134-053-B	3-3	T2	CFT	20161201/20161205	20161214	20170314	82	11	missing data	22.7	#VALUE!	1244	343	25.8	2.1	13.8	78.3869	2.10488	26.1848	missing data
Rep 1		LEN-129	BR28-IRS1134-053-B	3-5	T2	CFT	20161201/20161205	20161214	20170314	83.4	16	14	22	2.32857	1585	400	32.6	1.9	14	79.8489	1.9	30.115
Rep 1		LEN-150	BR28-IRS1134-053-011-*m	2-3	T2	CFT	20161111/20161123	20161214	20170314	81	23	17	23	2.62353	1816	398	44.6	2	13.6	82.0235	2.0093	36.4889
Rep 1		LEN-150	BR28-IRS1134-053-011-*m	2-4	T2	CFT	20161111/20161123	20161214	20170314	77.8	21	20	25	1.545	1926	237	30.9	2.1	13.6	89.043	2.10977	40.6341
Rep 1		LEN-150	BR28-IRS1134-053-011-*m	2-5	T2	CFT	20161111/20161123	20161214	20170314	77	16	12	23	3.39167	1407	304	40.7	2.2	13.5	82.2326	2.21279	31.134
Rep 1		LEN-150	BR28-IRS1134-053-011-*m	3-2	T2	CFT	20161111/20161123	20161214	20170314	79.4	23	19	23.7	2.25789	1877	433	42.9	2.2	13.5	81.2554	2.21279	41.5341
Rep 1		LEN-150	BR28-IRS1134-053-011-*m	3-3	T2	CFT	20161111/20161123	20161214	20170314	71.5	20	14	25.6	2.08571	1302	366	29.2	2.1	14.1	78.0576	2.09756	27.3102
Rep 1		LEN-150	BR28-IRS1134-053-011-*m	3-5	T2	CFT	20161111/20161123	20161214	20170314	77.7	29	25	24.6	2.168	2385	751	54.2	2	13.7	76.0523	2.00698	47.8664
Rep 1		LEN-121	BR28-IRS1027-059-B	2-2	T2	CFT	20161201/20161205	20161214	20170314	78.5	14	15	23.7	1.87333	1224	273	28.1	2.4	14.3	81.7635	2.39163	29.2735
Rep 1		LEN-121	BR28-IRS1027-059-B	2-3	T2	CFT	20161201/20161205	20161214	20170314	86	16	16	24.4	2.05625	1503	419	32.9	2.2	14.9	78.1998	2.17698	32.72
Rep 1		LEN-121	BR28-IRS1027-059-B	2-5	T2	CFT	20161201/20161205	20161214	20170314	78	19	16	23	2.15625	1601	644	34.5	2.2	14.3	71.314	2.19233	35.0991
Rep 1		LEN-121	BR28-IRS1027-059-B	3-2	T2	CFT	20161201/20161205	20161214	20170314	85.5	22	21	23.9	2.41905	2325	508	50.8	2	14.7	82.0685	1.98372	46.1215
Rep 1		LEN-121	BR28-IRS1027-059-B	3-4	T2	CFT	20161201/20161205	20161214	20170314	82	18	18	25	2.78333	2241	539	50.1	2.1	14.9	80.6115	2.07802	46.5685
Rep 1		LEN-121	BR28-IRS1027-059-B	3-6	T2	CFT	20161201/20161205	20161214	20170314	79	18	16	25.3	2.34375	1694	293	37.5	2.2	14.6	85.2542	2.18465	37.008
Rep 1		LEN-154	BR28-IRS1134-053-018-*m	2-2	T2	CFT	20161111/20161123	20161214	20170314	74.5	22	19	22.9	1.76316	1700	484	33.5	2	13.8	77.8388	2.00465	34.0791
Rep 1		LEN-154	BR28-IRS1134-053-018-*m	2-3	T2	CFT	20161111/20161123	20161214	20170314	77	18	16	23.4	2.025	1527	411	32.4	2.2	13.6	78.7926	2.21023	33.7503
Rep 1		LEN-154	BR28-IRS1134-053-018-*m	2-4	T2	CFT	20161111/20161123	20161214	20170314	81.3	17	15	23.8	1.86667	1364	361	28	1.9	14.1	79.0725	1.89779	25.8859
Rep 1		LEN-154	BR28-IRS1134-053-018-*m	3-2	T2	CFT	20161111/20161123	20161214	20170314	78.3	24	24	25.2	1.8	2031	454	43.2	2.2	14	81.7304	2.2	44.682
Rep 1		LEN-154	BR28-IRS1134-053-018-*m	3-3	T2	CFT	20161111/20161123	20161214	20170314	75.5	24	18	24.3	1.82778	1636	373	32.9	2.1	13.3	81.4335	2.11709	34.6356
Rep 1		LEN-154	BR28-IRS1134-053-018-*m	3-4	T2	CFT	20161111/20161123	20161214	20170314	73.3	21	19	24.1	1.72105	1626	384	32.7	2	13.7	80.8955	2.00698	32.6334
Rep 1		LEN-158	BR28-IRS1134-053-019-*m	2-2	T2	CFT	20161111/20161123	20161214	20170314	81.5	28	25	22.7	2.032	2424	540	50.8	2	14.2	81.7814	1.99535	48.3673
Rep 1		LEN-158	BR28-IRS1134-053-019-*m	2-3	T2	CFT	20161111/20161123	20161214	20170314	79.8	21	16	23.1	2.36875	1774	320	37.9	2.1	13.6	84.7182	2.10977	37.4273
Rep 1		LEN-158	BR28-IRS1134-053-019-*m	2-4	T2	CFT	20161111/20161123	20161214	20170314	77.6	26	21	23.5	2.5	2433	496	52.5	2	15	83.0659	1.97674	48.0942
Rep 1		LEN-158	BR28-IRS1134-053-019-*m	3-2	T2	CFT	20161111/20161123	20161214	20170314	71.7	24	22	21.3	1.95	1979	250	42.9	2.2	14.5	88.7842	2.18721	43.2849
Rep 1		LEN-158	BR28-IRS1134-053-019-*m	3-3	T2	CFT	20161111/20161123	20161214	20170314	73.5	24	21	24	2.13333	2095	677	44.8	1.8	14.2	75.5772	1.79581	37.6223
Rep 1		LEN-158	BR28-IRS1134-053-019-*m	3-4	T2	CFT	20161111/20161123	20161214	20170314	76.7	24	13	23.7	2.11538	1209	345	27.5	2.2	14.6	77.7992	2.18465	26.4124
Rep 1		LEN-138	BR28-IRS1025-007-002-010-*m	2-2	T3	CFT	20161111/20161123	20161214	20170321	70	17	11	22	0.663636	118	769	7.3	2.8	13.5	13.3033	2.81628	3.32321
Rep 1		LEN-138	BR28-IRS1025-007-002-010-*m	2-3	T3	CFT	20161111/20161123	20161214	20170321	71.5	17	16	23.2	0.70625	293	581	11.3	2.6	13.7	33.524	2.60907	7.64457
Rep 1		LEN-138	BR28-IRS1025-007-002-010-*m	2-4	T3	CFT	20161111/20161123	20161214	20170321	66	26	17	26.5	0.258824	18	866	4.4	n/a	n/a	2.0362			missing data
Rep 1		LEN-138	BR28-IRS1025-007-002-010-*m	3-2	T3	CFT	20161111/20161123	20161214	20170321	53.5	15	7	22.9	0.171429	0		1.2	sterile	n/a	0			missing data
Rep 1		LEN-138	BR28-IRS1025-007-002-010-*m	3-4	T3	CFT	20161111/20161123	20161214	20170321	59.5	12	8	21	0.7125	127	866	5.7	2.7	13.7	12.7895	2.70942	3.44096
Rep 1		LEN-138	BR28-IRS1025-007-002-010-*m	4-2	T3	CFT	20161111/20161123	20161214	20170321	72.8	20	9	26.3	0.977778	217	661	8.8	2.3	13.8	24.7153	2.30535	5.00261
Rep 1		LEN-125	BR28-IRS1027-192-B	2-3	T2	CFT	20161201/20161205	20161214	20170321	79	20	13	22	1.37692	694	563	17.9	2.2	14.1	55.2108	2.19744	15.2502
Rep 1		LEN-125	BR28-IRS1027-192-B	2-5	T2	CFT	20161201/20161205	20161214	20170321	77	18	19	26.3	3	2410	895	57	2.3	15.4	72.9198	2.26256	54.5277
Rep 1		LEN-125	BR28-IRS1027-192-B	3-4	T2	CFT	20161201/20161205	20161214	20170321	84.4	21	22	26	2.33636	965	487	51.4	2.2	14.5	66.4601	2.18721	21.1066
Rep 1		LEN-125	BR28-IRS1027-192-B	4-2	T2	CFT	20161201/20161205	20161214	20170321	70	19	18	23	1.57778	1483	756	28.4	1.7	14.7	66.2349	1.68616	25.0058
Rep 1		LEN-125	BR28-IRS1027-192-B	4-3	T2	CFT	20161201/20161205	20161214	20170321	85	23	18	25.6	2.42222	1656	976	43.6	2.3	14.8	62.9179	2.2786	37.7337
Rep 1		LEN-125	BR28-IRS1027-192-B	4-4	T2	CFT	20161201/20161205	20161214	20170321	75.8	16	16	24.5	1.91875	1382	318	30.7	2.1	14.7	81.2941	2.08291	28.7858
Rep 2		LEN-118	BR28-IRS1027-033-B	2-4	T2	CFT	20161201/20161205	20161214	20170314	90.5	17	17	23.7	2.22941	1507	595	37.9	2.1	13.6	71.6936	2.10977	31.7942
Rep 2		LEN-118	BR28-IRS1027-033-B	2-5	T2	CFT	20161201/20161205	20161214	20170314	86	19	17	24	3.24706	2231	616	55.2	2.2	13.4	78.3632	2.21535	49.4244
Rep 2		LEN-118	BR28-IRS1027-033-B	3-2	T2	CFT	20161201/20161205	20161214	20170314	86	16	16	22	2.73125	1760	543	43.7	2.8	13.4	76.4221	2.81953	49.6238
Rep 2		LEN-118	BR28-IRS1027-033-B	3-3	T2	CFT	20161201/20161205	20161214	20170314	81.2	13	12	22.9	3.075	1481	413	36.9	2.3	13.3	78.1943	2.31872	34.3403
Rep 2		LEN-118	BR28-IRS1027-033-B	3-4	T2	CFT	20161201/20161205	20161214	20170314	84.8	18	15	23.1	3.42	2242	871	51.3	2.4	13.3	72.0206	2.41953	54.246
Rep 2		LEN-130	BR28-IRS1134-053-B	2-2	T2	CFT	20161201/20161205	20161214	20170314	88.5	22	21	24.8	2.97143	2573	768	62.4	2	13.8	77.0129	2.00465	51.5797
Rep 2		LEN-130	BR28-IRS1134-053-B	2-4	T2	CFT	20161201/20161205	20161214	20170314	92.5	17	14	26.6	3.2	1978	591	44.8	2	13.8	76.9949	2.00465	39.652
Rep 2		LEN-130	BR28-IRS1134-053-B	2-5	T2	CFT	20161201/20161205	20161214	20170314	94	25	16	25.2	3.43125	2432	582	54.9	2.1	14.2	80.6901	2.09512	50.9532
Rep 2		LEN-130	BR28-IRS1134-053-B	3-3	T2	CFT	20161201/20161205	20161214	20170314	77.5	19	17	25.1	2.57647	2046	602	43.8	2.3	13.8	77.2659	2.30535	47.1674
Rep 2		LEN-130	BR28-IRS1134-053-B	3-4	T2	CFT	20161201/20161205	20161214	20170314	71	24	15	26.1	3.91333	2652	619	58.7	2.2	14.1	81.0761	2.19744	58.2762
Rep 2		LEN-130	BR28-IRS1134-053-B	3-5	T2	CFT	20161201/20161205	20161214	20170314	68	21	12	25.2	2.7	1466	373	32.4	2.2	13.8	79.7172	2.20512	32.327
Rep 2		LEN-155	BR28-IRS1134-053-018-*m	2-2	T2	CFT	20161111/20161123	20161214	20170314	79.5	22	20	22.3	2.02	1805	565	40.4	1.7	13.7	76.1603	1.70593	30.792
Rep 2		LEN-155	BR28-IRS1134-053-018-*m	2-3	T2	CFT	20161111/20161123	20161214	20170314	75.2	13	12	23.7	2.20833	1205	225	26.5	1.9	13.2	84.2657	1.91767	23.108
Rep 2		LEN-155	BR28-IRS1134-053-018-*m	2-4	T2	CFT	20161111/20161123	20161214	20170314	77	22	22	24.1	1.89545	1968	472	41.7	1.9	13.6	80.6557	1.90884	37.5659
Rep 2		LEN-155	BR28-IRS1134-053-018-*m	3-2	T2	CFT	20161111/20161123	20161214	20170314	78	24	20	23.7	2.225	2073	237	44.5	1.9	13.7	89.7403	1.90663	39.5244
Rep 2		LEN-155	BR28-IRS1134-053-018-*m	3-3	T2	CFT	20161111/20161123	20161214	20170314	66	26	24	23.8	1.625	1743	601	39	1.7	13.5	74.3601	1.70988	29.8033
Rep 2		LEN-155	BR28-IRS1134-053-018-*m	4-2	T2	CFT	20161111/20161123	20161214	20170314	78	26	23	24.5	1.88696	2020	729	43.4	2.2	13.1	73.4813	2.22302	44.9051
Rep 2		LEN-135	BR28-WT	2-1	-	CFT	20161201/20161205	20161214	20170314	79.5	17	12	28.1	4.10833	2206	500	49.3	2.2	14.4	81.5225	2.18977	48.3063
Rep 2		LEN-135	BR28-WT	2-2	-	CFT	20161201/20161205	20161214	20170314	85.4	15	15	24.6	2.63333	1907	546	39.5	1.8	14.2	77.7415	1.79581	34.2462
Rep 2		LEN-135	BR28-WT	2-5	-	CFT	20161201/20161205	20161214	20170314	95	19	18	23.8	3.1	2456	483	55.8	2.1	14.5	83.5658	2.08779	51.2761
Rep 2		LEN-135	BR28-WT	3-3	-	CFT	20161201/20161205	20161214	20170314	87	19	18	24.9	2.70556	2149	562	48.7	2.1	14.8	79.2696	2.08047	44.7092
Rep 2		LEN-135	BR28-WT	3-4	-	CFT	20161201/20161205	20161214	20170314	90	16	16	24	2.74375	1850	527	43.9	2.1	14.2	77.8292	2.09512	38.7597
Rep 2		LEN-135	BR28-WT	3-5	-	CFT	20161201/20161205	20161214	20170314	94.5	17	15	23.7	3.26	2210	361	48.9	2.2	14.1	85.9588	2.19744	48.5635
Rep 2		LEN-122	BR28-IRS1027-059-B	2-2	T2	CFT	20161201/20161205	20161214	20170314	77.6	19	18	24.4	2.81111	2370	515	50.6	2.1	14.1	82.149	2.09756	49.7121
Rep 2		LEN-122	BR28-IRS1027-059-B	2-4	T2	CFT	20161201/20161205	20161214	20170314	70	14	14	21.3	2.24286	1470	541	31.4	1.8	14.4	73.098	1.79163	26.3369
Rep 2		LEN-122	BR28-IRS1027-059-B	2-5	T2	CFT	20161201/20161205	20161214	20170314	86.6	19	20	21.1	2.455	2182	758	49.1	2.1	14.2	74.2177	2.09512	45.7154
Rep 2		LEN-122	BR28-IRS1027-059-B	3-2	T2	CFT	20161201/20161205	20161214	20170314	69	9	9	20.5	2.31111	1012	125	20.8	2.1	14.2	89.0062	2.09512	21.2026
Rep 2		LEN-122	BR28-IRS1027-059-B	3-3	T2	CFT	20161201/20161205	20161214	20170314	76.5	13	12	20.6	2.24167	1303	306	26.9	2.2	14.4	80.982	2.18977	28.5327
Rep 2		LEN-122	BR28-IRS1027-059-B	3-5	T2	CFT	20161201/20161205	20161214	20170314	74	11	10	19.5	2.24	1078	255	22.4	2.1	14.4	80.8702	2.09023	22.5327
Rep 2		LEN-139	BR28-IRS1025-007-002-010-*m	2-2	T3	CFT	20161111/20161123	20161214	20170321	65.3	19	13	18.5	0.538462	45	435	7	n/a		9.375			missing data
Rep 2		LEN-139	BR28-IRS1025-007-002-010-*m	2-3	T3	CFT	20161111/20161123	20161214	20170321	63.6	23	8	13.5	0.6125	179	488	4.9	2.8	14.4	26.8366	2.78698	4.98869
Rep 2		LEN-139	BR28-IRS1025-007-002-010-*m	2-4	T3	CFT	20161111/20161123	20161214	20170321	69.9	33	20	26	0.975	475	883	19.5	3	14.2	34.9779	2.99302	14.2169
Rep 2		LEN-139	BR28-IRS1025-007-002-010-*m	3-3	T3	CFT	20161111/20161123	20161214	20170321	74.3	29	18	23.6	0.933333	420	791	16.8	2.8	14.5	34.6821	2.78372	11.6916
Rep 2		LEN-139	BR28-IRS1025-007-002-010-*m	3-4	T3	CFT	20161111/20161123	20161214	20170321	73.2	25	10	18.5	0.81	168	801	8.1	2.2	14.2	17.3375	2.19488	3.6874
Rep 2		LEN-139	BR28-IRS1025-007-002-010-*m	3-5	T3	CFT	20161111/20161123	20161214	20170321	73.6	21	10	22.7	1.12	291	474	11.2	2.9	14.3	38.0392	2.88988	8.40956
Rep 2		LEN-126	BR28-IRS1027-192-B	2-2	T2	CFT	20161201/20161205	20161214	20170321	78.8	18	18	25.1	2.5	1809	773	45	2.2	15.4	70.062	2.16419	39.1501
Rep 2		LEN-126	BR28-IRS1027-192-B	2-3	T2	CFT	20161201/20161205	20161214	20170321	88	11	10	23.2	2.79	1218	303	27.9	2.1	14.7	80.0789	2.08291	25.3698
Rep 2		LEN-126	BR28-IRS1027-192-B	2-5	T2	CFT	20161201/20161205	20161214	20170321	84.2	22	21	24	2.87143	2614	842	60.3	2.2	14.9	75.6366	2.17698	56.9062
Rep 2		LEN-126	BR28-IRS1027-192-B	3-2	T2	CFT	20161201/20161205	20161214	20170321	75.3	23	14	24.1	3.62857	1921	787	50.8	2.4	14.5	70.938	2.38605	45.836
Rep 2		LEN-126	BR28-IRS1027-192-B	3-3	T2	CFT	20161201/20161205	20161214	20170321	90	20	20	27	2.67	2419	750	53.4	2	14.9	76.3332	1.97907	47.8737
Rep 2		LEN-126	BR28-IRS1027-192-B	3-5	T2	CFT	20161201/20161205	20161214	20170321	86.6	14	13	24	2.53077	1164	826	32.9	2.9	14.6	58.4925	2.87977	33.5205
Rep 3		LEN-131	BR28-IRS1134-053-B	2-3	T2	CFT	20161201/20161205	20161214	20170314	81.6	13	13	23	2.64615	1505	352	34.4	2.1	13.7	81.0447	2.10733	31.7152
Rep 3		LEN-131	BR28-IRS1134-053-B	2-4	T2	CFT	20161201/20161205	20161214	20170314	89	18	18	23	2.74444	2180	605	49.4	2.2	13.7	78.2765	2.20767	48.1273
Rep 3		LEN-131	BR28-IRS1134-053-B	3-2	T2	CFT	20161201/20161205	20161214	20170314	86	23	22	24	2.2	2206	419	48.4	2	13.7	84.0381	2.00698	44.2739
Rep 3		LEN-131	BR28-IRS1134-053-B	3-3	T2	CFT	20161201/20161205	20161214	20170314	89.9	15	15	21	2.36	1632	358	35.4	2.1	13.8	82.0101	2.10488	34.3517
Rep 3		LEN-131	BR28-IRS1134-053-B	3-4	T2	CFT	20161201/20161205	20161214	20170314	86.2	13	13	23.3	2.2	1324	340	28.6	2.1	13.5	79.5673	2.11221	27.9657
Rep 3		LEN-131	BR28-IRS1134-053-B	3-5	T2	CFT	20161201/20161205	20161214	20170314	85.3	16	16	23.9	2.73125	1915	256	43.7	2.1	13.7	88.2082	2.10733	40.3553
Rep 3		LEN-156	BR28-IRS1134-053-018-*m	2017-02-02	T2	CFT	20161111/20161123	20161214	20170314	82.3	15	15	24	2.01333	1377	246	30.2	2.2	13.6	84.8429	2.21023	30.4349
Rep 3		LEN-156	BR28-IRS1134-053-018-*m	2017-02-03	T2	CFT	20161111/20161123	20161214	20170314	71	17	16	24.8	2.15	1497	236	34.4	2	14.1	86.382	1.99767	29.9052
Rep 3		LEN-156	BR28-IRS1134-053-018-*m	2017-02-04	T2	CFT	20161111/20161123	20161214	20170314	78.1	21	20	23.4	2.21	1873	243	44.2	2.2	13.5	88.5161	2.21279	41.4456
Rep 3		LEN-156	BR28-IRS1134-053-018-*m	2017-03-02	T2	CFT	20161111/20161123	20161214	20170314	82	16	14	23.5	2.55714	1622	359	35.8	2.1	13.5	81.8778	2.11221	34.26
Rep 3		LEN-156	BR28-IRS1134-053-018-*m	2017-03-03	T2	CFT	20161111/20161123	20161214	20170314	75	18	18	24	1.51667	1247	303	27.3	2	13.5	80.4516	2.01163	25.085
Rep 3		LEN-156	BR28-IRS1134-053-018-*m	2017-03-04	T2	CFT	20161111/20161123	20161214	20170314	80.3	22	18	22.6	2.96111	2267	259	53.3	2.3	13.4	89.7466	2.31605	52.5048
Rep 3		LEN-136	BR28-WT	2017-02-02	-	CFT	20161201/20161205	20161214	20170314	85	14	12	24.5	2.84167	1544	485	34.1	2	14.3	76.0966	1.99302	30.7723
Rep 3		LEN-136	BR28-WT	2017-02-05	-	CFT	20161201/20161205	20161214	20170314	97.6	21	19	25.3	2.17368	1774	553	41.3	2.2	14.5	76.2355	2.18721	38.8011
Rep 3		LEN-136	BR28-WT	2017-03-02	-	CFT	20161201/20161205	20161214	20170314	93	15	15	26	2.49333	1546	517	37.4	2.1	14	74.9394	2.1	32.466
Rep 3		LEN-136	BR28-WT	3-3	-	CFT	20161201/20161205	20161214	20170314	93.9	16	15	25.5	2.56	1592	501	38.4	2.2	14.2	76.0631	2.19488	34.9425
Rep 3		LEN-136	BR28-WT	3-4	-	CFT	20161201/20161205	20161214	20170314	98	13	13	25.4	3.03077	1708	354	39.4	2.1	14.7	82.8322	2.08291	35.5761
Rep 3		LEN-136	BR28-WT	3-5	-	CFT	20161201/20161205	20161214	20170314	89.5	13	13	23.3	2.53846	1443	271	33	2.1	13.9	84.189	2.10244	30.3382
Rep 3		LEN-152	BR28-IRS1134-053-011-*m	2017-02-02	T2	CFT	20161111/20161123	20161214	20170314	78.7	22	19	22.8	1.65263	1320	522	31.4	2.2	14	71.6612	2.2	29.04
Rep 3		LEN-152	BR28-IRS1134-053-011-*m	2017-02-03	T2	CFT	20161111/20161123	20161214	20170314	78.5	18	16	23.9	1.78125	1249	366	28.5	2.2	13.6	77.3375	2.21023	27.6058
Rep 3		LEN-152	BR28-IRS1134-053-011-*m	3-2	T2	CFT	20161111/20161123	20161214	20170314	82.4	21	18	26.3	2.23889	1738	449	40.3	2.1	13.8	79.4696	2.10488	36.5829
Rep 3		LEN-152	BR28-IRS1134-053-011-*m	2017-03-04	T2	CFT	20161111/20161123	20161214	20170314	78.8	21	15	24.3	2.02667	1231	615	30.4	2.6	13.4	66.6847	2.61814	32.2293
Rep 3		LEN-152	BR28-IRS1134-053-011-*m	2017-03-05	T2	CFT	20161111/20161123	20161214	20170314	85.5	21	20	25.6	1.935	1618	277	38.7	2.1	13.8	85.3826	2.10488	34.057
Rep 3		LEN-152	BR28-IRS1134-053-011-*m	2017-04-05	T2	CFT	20161111/20161123	20161214	20170314	83	20	20	25	2.22	1666	721	44.4	2	14.1	69.7947	1.99767	33.2813
Rep 3		LEN-123	BR28-IRS1027-059-B	2017-02-02	T2	CFT	20161201/20161205	20161214	20170314	87.4	20	18	25.1	3.2	2697	512	57.6	2	14.5	84.0449	1.98837	53.6264
Rep 3		LEN-123	BR28-IRS1027-059-B	2-4	T2	CFT	20161201/20161205	20161214	20170314	91	21	21	23.5	2.4619	2452	803	51.7	2.2	14.2	75.3303	2.19488	53.8185
Rep 3		LEN-123	BR28-IRS1027-059-B	2-6	T2	CFT	20161201/20161205	20161214	20170314	93.2	17	17	25.2	2.60588	2049	705	44.3	2.2	14.6	74.4009	2.18465	44.7635
Rep 3		LEN-123	BR28-IRS1027-059-B	3-2	T2	CFT	20161201/20161205	20161214	20170314	84.2	19	19	25.5	2.43158	2294	353	46.2	2.2	14.2	86.6641	2.19488	50.3506
Rep 3		LEN-123	BR28-IRS1027-059-B	3-3	T2	CFT	20161201/20161205	20161214	20170314	89.5	23	21	24.7	2.12381	2150	532	44.6	2	14.6	80.1641	1.98605	42.7
Rep 3		LEN-123	BR28-IRS1027-059-B	2017-03-05	T2	CFT	20161201/20161205	20161214	20170314	83	27	26	24.9	2.47308	2934	409	64.3	2	14.7	87.7655	1.98372	58.2024
Rep 3		LEN-119	BR28-IRS1027-033-B	2-3	T2	CFT	20161201/20161205	20161214	20170314	87.5	17	15	25	1.99333	1381	330	29.9	1.9	14.6	80.713	1.88674	26.0559
Rep 3		LEN-119	BR28-IRS1027-033-B	2-4	T2	CFT	20161201/20161205	20161214	20170314	89.5	22	20	25.6	2.5	2177	518	50	2.2	14.6	80.7792	2.18465	47.5599
Rep 3		LEN-119	BR28-IRS1027-033-B	3-2	T2	CFT	20161201/20161205	20161214	20170314	87	20	20	25.2	2.675	2415	489	53.5	2.2	14.6	83.1612	2.18465	52.7593
Rep 3		LEN-119	BR28-IRS1027-033-B	2017-03-04	T2	CFT	20161201/20161205	20161214	20170314	90.5	19	19	24.7	2.91579	2389	377	55.4	2.3	14.6	86.3702	2.28395	54.5636
Rep 3		LEN-119	BR28-IRS1027-033-B	2017-03-05	T2	CFT	20161201/20161205	20161214	20170314	95.4	18	18	26.2	2.15556	1806	435	38.8	2.1	14.6	80.589	2.08535	37.6614
Rep 3		LEN-119	BR28-IRS1027-033-B	2017-03-06	T2	CFT	20161201/20161205	20161214	20170314	94.3	17	16	26.7	2.15	1452	638	34.4	2.1	14.4	69.4737	2.09023	30.3502
Rep 3		LEN-160	BR28-IRS1134-053-019-*m	2017-02-02	T2	CFT	20161111/20161123	20161214	20170314	70.2	20	20	23.4	1.945	1861	256	38.9	2.1	14.5	87.9074	2.08779	38.8538
Rep 3		LEN-160	BR28-IRS1134-053-019-*m	2017-02-03	T2	CFT	20161111/20161123	20161214	20170314	84.7	17	16	25.6	2.4	1748	294	38.4	2.2	14.3	85.6024	2.19233	38.3219
Rep 3		LEN-160	BR28-IRS1134-053-019-*m	2017-02-04	T2	CFT	20161111/20161123	20161214	20170314	73	19	16	23.2	1.7625	1161	567	28.2	2	14.4	67.1875	1.9907	23.112
Rep 3		LEN-160	BR28-IRS1134-053-019-*m	2017-02-05	T2	CFT	20161111/20161123	20161214	20170314	86.5	16	16	27.3	2.55625	1755	305	40.9	2.2	14.4	85.1942	2.18977	38.4304
Rep 3		LEN-160	BR28-IRS1134-053-019-*m	2017-03-02	T2	CFT	20161111/20161123	20161214	20170314	73.2	20	19	23.4	2.22632	1804	279	42.3	2.2	14.2	86.6059	2.19488	39.5957
Rep 3		LEN-160	BR28-IRS1134-053-019-*m	2017-03-04	T2	CFT	20161111/20161123	20161214	20170314	83.4	15	12	24.1	1.875	1010	356	22.5	2	14.8	73.9385	1.9814	20.0121
Rep 3		LEN-144	BR28-IRS1025-007-002-011-*m	2-2	T3	CFT	20161111/20161123	20161214	20170321	74.5	18	13	26	1.06923	251	639	13.9	2.9	14.9	28.2022	2.86965	7.20282
Rep 3		LEN-144	BR28-IRS1025-007-002-011-*m	2-3	T3	CFT	20161111/20161123	20161214	20170321	61	15	3	26.1	0.5	41	158	1.5	n/a	n/a	20.603			missing data
Rep 3		LEN-144	BR28-IRS1025-007-002-011-*m	3-2	T3	CFT	20161111/20161123	20161214	20170321	76.6	21	15	27.3	1.17333	383	715	17.6	2.8	15.1	34.8816	2.76419	10.5868
Rep 3		LEN-144	BR28-IRS1025-007-002-011-*m											#DIV/0!							0	0	missing data
Rep 3		LEN-144	BR28-IRS1025-007-002-011-*m											#DIV/0!							0	0	missing data
Rep 3		LEN-144	BR28-IRS1025-007-002-011-*m											#DIV/0!							0	0	missing data
Rep 3		LEN-127	BR28-IRS1027-192-B	2-2	T2	CFT	20161201/20161205	20161214	20170321	88.6	14	7	20.1	1.54286	505	406	10.8	2.2	14.6	55.4336	2.18465	11.0325
Rep 3		LEN-127	BR28-IRS1027-192-B	2-3	T2	CFT	20161201/20161205	20161214	20170321	80	28	8	25.5	2.8125	1018	401	22.5	2.2	15.2	71.7407	2.1693	22.0835
Rep 3		LEN-127	BR28-IRS1027-192-B	2-4	T2	CFT	20161201/20161205	20161214	20170321	87	20	16	26.5	2.3625	1623	675	37.8	2	14.8	70.6266	1.9814	32.158
Rep 3		LEN-127	BR28-IRS1027-192-B	2-5	T2	CFT	20161201/20161205	20161214	20170321	80	23	21	23.8	2.14762	2039	785	45.1	2	14.6	72.2025	1.98605	40.4955
Rep 3		LEN-127	BR28-IRS1027-192-B	4-4	T2	CFT	20161201/20161205	20161214	20170321	83	20	14	26.8	1.40714	741	953	19.7	2.3	14.7	43.7426	2.28128	16.9043
Rep 3		LEN-127	BR28-IRS1027-192-B	4-5	T2	CFT	20161201/20161205	20161214	20170321	94.8	25	22	26.6	3.20909	2991	647	70.6	2.4	14.4	82.2155	2.38884	71.4501
Rep 4		LEN-120	BR28-IRS1027-033-B	2-2	T2	CFT	20161201/20161205	20161214	20170314	90	25	20	27.2	3.17	2830	469	63.4	2.2	14.9	85.7836	2.17698	61.6084
Rep 4		LEN-120	BR28-IRS1027-033-B	2-4	T2	CFT	20161201/20161205	20161214	20170314	86.5	28	19	27.6	2.57895	2211	447	49	2.2	14.6	83.1828	2.18465	48.3026
Rep 4		LEN-120	BR28-IRS1027-033-B	2-5	T2	CFT	20161201/20161205	20161214	20170314	86	21	18	27.2	3.77222	3017	1012	67.9	2.2	14.8	74.8821	2.17953	65.7566
Rep 4		LEN-120	BR28-IRS1027-033-B	3-3	T2	CFT	20161201/20161205	20161214	20170314	95	26	21	26.7	3.18571	3039	578	66.9	2.1	14.7	84.0199	2.08291	63.2995
Rep 4		LEN-120	BR28-IRS1027-033-B	3-4	T2	CFT	20161201/20161205	20161214	20170314	92.5	14	14	26.1	2.39286	1415	756	33.5	2.1	14.5	65.1773	2.08779	29.5422
Rep 4		LEN-120	BR28-IRS1027-033-B	3-5	T2	CFT	20161201/20161205	20161214	20170314	93.6	22	20	24.2	2.28	2003	820	45.6	2.1	14.6	70.9529	2.08535	41.7695
Rep 4		LEN-153	BR28-IRS1134-053-011-*m	2-2	T2	CFT	20161111/20161123	20161214	20170314	82.8	26	26	22.7	1.38077	1586	675	35.9	2	13.8	70.146	2.00465	31.7938
Rep 4		LEN-153	BR28-IRS1134-053-011-*m	2-5	T2	CFT	20161111/20161123	20161214	20170314	87.6	24	23	23.2	2.67826	2700	346	61.6	2.2	13.9	88.6408	2.20256	59.4691
Rep 4		LEN-153	BR28-IRS1134-053-011-*m	2-6	T2	CFT	20161111/20161123	20161214	20170314	75.2	17	16	23.5	2.18125	1537	341	34.9	2.1	13.8	81.8424	2.10488	32.3521
Rep 4		LEN-153	BR28-IRS1134-053-011-*m	3-3	T2	CFT	20161111/20161123	20161214	20170314	85.9	28	26	25.4	1.98077	2224	438	51.5	2	13.6	83.5462	2.0093	44.6869
Rep 4		LEN-153	BR28-IRS1134-053-011-*m	3-4	T2	CFT	20161111/20161123	20161214	20170314	83	18	17	23.5	2.26471	1710	201	38.5	2	13.4	89.4819	2.01395	34.4386
Rep 4		LEN-153	BR28-IRS1134-053-011-*m	3-5	T2	CFT	20161111/20161123	20161214	20170314	82.6	24	20	24.8	2.355	2056	301	47.1	1.5	13.8	87.2295	1.50349	30.9117
Rep 4		LEN-137	BR28-WT	2-3	-	CFT	20161201/20161205	20161214	20170314	89.5	18	18	23.2	1.87222	1404	584	33.7	1.9	14	70.6237	1.9	26.676
Rep 4		LEN-137	BR28-WT	2-5	-	CFT	20161201/20161205	20161214	20170314	93	30	24	28.2	3.18333	3201	931	76.4	2.1	14.4	77.4685	2.09023	66.9083
Rep 4		LEN-137	BR28-WT	3-1	-	CFT	20161201/20161205	20161214	20170314	88.7	29	27	26.5	2.88519	3169	881	77.9	2.2	14	78.2469	2.2	69.718
Rep 4		LEN-137	BR28-WT	3-2	-	CFT	20161201/20161205	20161214	20170314	94.5	12	10	25.3	2.28	1036	270	22.8	2	13.9	79.3262	2.00233	20.7441
Rep 4		LEN-137	BR28-WT	3-3	-	CFT	20161201/20161205	20161214	20170314	92.1	14	14	25.6	2.52143	1450	370	35.3	2.2	13.9	79.6703	2.20256	31.9371
Rep 4		LEN-137	BR28-WT	3-4	-	CFT	20161201/20161205	20161214	20170314	92.9	19	15	27.2	3.22	1973	555	48.3	2	14.3	78.0459	1.99302	39.3223
Rep 4		LEN-132	BR28-IRS1134-053-B	2-4	T2	CFT	20161201/20161205	20161214	20170314	92.6	19	16	23.3	2.3375	1625	719	37.4	2.1	13.8	69.3259	2.10488	34.2044
Rep 4		LEN-132	BR28-IRS1134-053-B	2-5	T2	CFT	20161201/20161205	20161214	20170314	92.4	17	16	25.2	2.75	1932	399	44	2.1	14	82.8829	2.1	40.572
Rep 4		LEN-132	BR28-IRS1134-053-B	3-2	T2	CFT	20161201/20161205	20161214	20170314	87.3	12	12	24.5	2.825	1522	286	33.9	2.1	13	84.1814	2.12442	32.3337
Rep 4		LEN-132	BR28-IRS1134-053-B	3-3	T2	CFT	20161201/20161205	20161214	20170314	91.5	15	15	23.5	2.32667	1556	378	34.9	2.2	13.2	80.455	2.22047	34.5504
Rep 4		LEN-132	BR28-IRS1134-053-B	3-4	T2	CFT	20161201/20161205	20161214	20170314	86.7	20	19	25.8	2.54211	2079	707	48.3	2.1	13.5	74.6231	2.11221	43.9128
Rep 4		LEN-132	BR28-IRS1134-053-B	3-5	T2	CFT	20161201/20161205	20161214	20170314	94	18	18	23.5	2.07778	2106	558	37.4	2.3	13.5	79.0541	2.31337	48.7196
Rep 4		LEN-161	BR28-IRS1134-053-019-*m	2-2	T2	CFT	20161111/20161123	20161214	20170314	80.4	21	20	23.3	1.895	1746	458	37.9	2.2	13.8	79.2196	2.20512	38.5013
Rep 4		LEN-161	BR28-IRS1134-053-019-*m	2-3	T2	CFT	20161111/20161123	20161214	20170314	80.2	29	27	20.3	1.89259	2410	497	51.1	2.2	14	82.9033	2.2	53.02
Rep 4		LEN-161	BR28-IRS1134-053-019-*m	2-4	T2	CFT	20161111/20161123	20161214	20170314	80.4	23	21	23.3	1.93333	1845	315	40.6	2.2	13.9	85.4167	2.20256	40.6372
Rep 4		LEN-161	BR28-IRS1134-053-019-*m	3-3	T2	CFT	20161111/20161123	20161214	20170314	76	16	13	23.8	2.51538	1466	200	32.7	2.2	14	87.9952	2.2	32.252
Rep 4		LEN-161	BR28-IRS1134-053-019-*m	3-4	T2	CFT	20161111/20161123	20161214	20170314	75	15	12	22.5	2.29167	1269	219	27.5	2.2	14	85.2823	2.2	27.918
Rep 4		LEN-161	BR28-IRS1134-053-019-*m	4-2	T2	CFT	20161111/20161123	20161214	20170314	92.6	26	20	23.9	2.5	2275	388	50	2.2	14	85.43	2.2	50.05
Rep 4		LEN-124	BR28-IRS1027-059-B	2-2	T2	CFT	20161201/20161205	20161214	20170314	91	22	18	24.4	3.10556	2569	358	55.9	2.1	14.3	87.769	2.09267	53.7608
Rep 4		LEN-124	BR28-IRS1027-059-B	2-5	T2	CFT	20161201/20161205	20161214	20170314	81	18	17	24.3	2.64118	2029	433	44.9	2.1	14.1	82.4127	2.09756	42.5595
Rep 4		LEN-124	BR28-IRS1027-059-B	3-2	T2	CFT	20161201/20161205	20161214	20170314	89.5	16	13	24.5	3.13846	1965	477	40.8	2.3	14.5	80.4668	2.28663	44.9322
Rep 4		LEN-124	BR28-IRS1027-059-B	3-3	T2	CFT	20161201/20161205	20161214	20170314	92.8	24	15	22.4	2.74667	2034	674	41.2	1.9	14.4	75.1108	1.89116	38.4663
Rep 4		LEN-124	BR28-IRS1027-059-B	3-4	T2	CFT	20161201/20161205	20161214	20170314	85.5	19	15	24.3	2.72667	1903	603	40.9	2	14.6	75.9377	1.98605	37.7945
Rep 4		LEN-124	BR28-IRS1027-059-B	3-5	T2	CFT	20161201/20161205	20161214	20170314	92.1	22	22	25.1	1.74091	1855	799	38.3	2	14.5	69.8945	1.98837	36.8843
Rep 4		LEN-157	BR28-IRS1134-053-018-*m	2-2	T2	CFT	20161111/20161123	20161214	20170314	71	22	20	23.6	1.945	1738	714	38.9	1.9	13.5	70.8809	1.91105	33.214
Rep 4		LEN-157	BR28-IRS1134-053-018-*m	2-3	T2	CFT	20161111/20161123	20161214	20170314	74	22	20	21.5	2.07	1987	303	41.4	2	14.5	86.7686	1.98837	39.509
Rep 4		LEN-157	BR28-IRS1134-053-018-*m	2-4	T2	CFT	20161111/20161123	20161214	20170314	79.5	19	15	23	1.98667	1310	192	29.8	2.2	13.6	87.217	2.21023	28.954
Rep 4		LEN-157	BR28-IRS1134-053-018-*m	3-2	T2	CFT	20161111/20161123	20161214	20170314	74.5	23	20	20.9	1.935	1728	545	38.7	2.5	14	76.0229	2.5	43.2
Rep 4		LEN-157	BR28-IRS1134-053-018-*m	3-3	T2	CFT	20161111/20161123	20161214	20170314	78	25	22	21.5	2.03636	2099	264	44.8	2	13.9	88.8278	2.00233	42.0288
Rep 4		LEN-157	BR28-IRS1134-053-018-*m	3-4	T2	CFT	20161111/20161123	20161214	20170314	73	26	25	22.1	1.784	2127	308	44.6	2.1	13.6	87.3511	2.10977	44.8748
Rep 4		LEN-145	BR28-IRS1025-007-002-011-*m	2-3	T3	CFT	20161111/20161123	20161214	20170321	77.1	24	16	26	1.05625	328	863	16.9	2.2	14	27.5399	2.2	7.216
Rep 4		LEN-145	BR28-IRS1025-007-002-011-*m	2-4	T3	CFT	20161111/20161123	20161214	20170321	64.9	21	12	20.8	0.625	136	693	7.5	2.5	14.1	16.4053	2.49709	3.39605
Rep 4		LEN-145	BR28-IRS1025-007-002-011-*m	3-2	T3	CFT	20161111/20161123	20161214	20170321	72.1	23	22	24	0.659091	393	847	14.5	2.3	14	31.6935	2.3	9.039
Rep 4		LEN-145	BR28-IRS1025-007-002-011-*m	3-4	T3	CFT	20161111/20161123	20161214	20170321	68.4	15	11	27.7	0.709091	159	831	7.8	2.2	13.8	16.0606	2.20512	3.50613
Rep 4		LEN-145	BR28-IRS1025-007-002-011-*m	4-2	T3	CFT	20161111/20161123	20161214	20170321	74	13	13	23	0.692308	137	440	9	2.8	14	23.7435	2.8	3.836
Rep 4		LEN-145	BR28-IRS1025-007-002-011-*m	4-3	T3	CFT	20161111/20161123	20161214	20170321	68.4	20	18	25.5	0.861111	400	795	15.5	2.7	14.2	33.4728	2.69372	10.7749
Rep 4		LEN-128	BR28-IRS1027-192-B	2-2	T2	CFT	20161201/20161205	20161214	20170321	87.5	21	21	26.2	3.14762	2587	1156	66.1	2.3	13.9	69.1157	2.30267	59.5702
Rep 4		LEN-128	BR28-IRS1027-192-B	2-3	T2	CFT	20161201/20161205	20161214	20170321	86.4	18	18	23.9	2.15556	1933	631	38.8	1.9	14.4	75.39	1.89116	36.5562
Rep 4		LEN-128	BR28-IRS1027-192-B	2-4	T2	CFT	20161201/20161205	20161214	20170321	89	14	14	24.1	2.84286	1907	461	39.8	2.1	14.4	80.5321	2.09023	39.8607
Rep 4		LEN-128	BR28-IRS1027-192-B	3-4	T2	CFT	20161201/20161205	20161214	20170321	79.3	12	11	25.4	2.87273	1438	305	31.6	2.2	14.4	82.5014	2.18977	31.4889
Rep 4		LEN-128	BR28-IRS1027-192-B	3-5	T2	CFT	20161201/20161205	20161214	20170321	89	17	16	26.3	3.55625	2616	451	56.9	2.1	14.2	85.2951	2.09512	54.8082
Rep 4		LEN-128	BR28-IRS1027-192-B	4-4	T2	CFT	20161201/20161205	20161214	20170321	89.5	20	19	25	2.83158	2448	602	53.8	2.2	14.2	80.2623	2.19488	53.7308
Rep 1	Blk 1	LEN-57	IRRI 156-IRS1030-043-008-a	2-2	T2	CFT	20161111/20161123	20161209	20170321	78.5	25	25	24.5	1.348	1178	1944	33.7	2.2	13.7	37.7322	2.20767	26.0064
Rep 1	Blk 1	LEN-57	IRRI 156-IRS1030-043-008-a	2-4	T2	CFT	20161111/20161123	20161209	20170321	82	21	21	24.3	1.44762	1081	1693	30.4	2.1	14.2	38.969	2.09512	22.6482
Rep 1	Blk 1	LEN-57	IRRI 156-IRS1030-043-008-a	2-5	T2	CFT	20161111/20161123	20161209	20170321	77.2	21	18	26.3	1.91667	1154	1671	34.5	2.1	14.5	40.8496	2.08779	24.0931
Rep 1	Blk 1	LEN-57	IRRI 156-IRS1030-043-008-a	3-2	T2	CFT	20161111/20161123	20161209	20170321	69	26	25	23.5	1.492	1194	2339	37.3	2	14.3	33.7956	1.99302	23.7967
Rep 1	Blk 1	LEN-57	IRRI 156-IRS1030-043-008-a	3-3	T2	CFT	20161111/20161123	20161209	20170321	71.2	15	14	22.7	1.37857	627	1343	19.3	1.8	14	31.8274	1.8	11.286
Rep 1	Blk 1	LEN-57	IRRI 156-IRS1030-043-008-a	3-5	T2	CFT	20161111/20161123	20161209	20170321	78	23	20	26.4	1.85	1299	1633	37	2.2	13.9	44.3042	2.20256	28.6112
Rep 1	Blk 2	LEN-05	IRRI 156-IRS1027-016-011-a	2-2	T2	CFT	20161111/20161123	20161209	20170321	66.3	17	17	21.7	1.07059	n.a.	n.a.	18.2	n.a.	n.a.	#VALUE!	#VALUE!	#VALUE!	rice blast infestation
Rep 1	Blk 2	LEN-05	IRRI 156-IRS1027-016-011-a	2-4	T2	CFT	20161111/20161123	20161209	20170321	71.5	27	27	25.2	2.03704	n.a.	n.a.	55	n.a.	n.a.	#VALUE!	#VALUE!	#VALUE!	rice blast infestation
Rep 1	Blk 2	LEN-05	IRRI 156-IRS1027-016-011-a	2-5	T2	CFT	20161111/20161123	20161209	20170321	64	23	21	26.2	2.00952	n.a.	n.a.	42.2	n.a.	n.a.	#VALUE!	#VALUE!	#VALUE!	rice blast infestation
Rep 1	Blk 2	LEN-05	IRRI 156-IRS1027-016-011-a	3-2	T2	CFT	20161111/20161123	20161209	20170321	67.2	28	28	28.5	2.33571	n.a.	n.a.	65.4	n.a.	n.a.	#VALUE!	#VALUE!	#VALUE!	rice blast infestation
Rep 1	Blk 2	LEN-05	IRRI 156-IRS1027-016-011-a	3-3	T2	CFT	20161111/20161123	20161209	20170321	69.4	18	18	25.7	1.88333	n.a.	n.a.	33.9	n.a.	n.a.	#VALUE!	#VALUE!	#VALUE!	rice blast infestation
Rep 1	Blk 2	LEN-05	IRRI 156-IRS1027-016-011-a	3-5	T2	CFT	20161111/20161123	20161209	20170321	60	19	20	24.3	0.925	n.a.	n.a.	18.5	n.a.	n.a.	#VALUE!	#VALUE!	#VALUE!	rice blast infestation
Rep 1	Blk 2	LEN-25	IRRI 156-IRS1030-039-003-hm	2-2	T2	CFT	20161111/20161123	20161209	20170321	70	17	18	23.2	1.63333	n.a.	n.a.	29.4	n.a.	n.a.	#VALUE!	#VALUE!	#VALUE!	rice blast infestation
Rep 1	Blk 2	LEN-25	IRRI 156-IRS1030-039-003-hm	2-3	T2	CFT	20161111/20161123	20161209	20170321	72.5	21	22	24.7	1.28636	n.a.	n.a.	28.3	n.a.	n.a.	#VALUE!	#VALUE!	#VALUE!	rice blast infestation
Rep 1	Blk 2	LEN-25	IRRI 156-IRS1030-039-003-hm	2-5	T2	CFT	20161111/20161123	20161209	20170321	71.4	24	24	24.4	1.70417	n.a.	n.a.	40.9	n.a.	n.a.	#VALUE!	#VALUE!	#VALUE!	rice blast infestation
Rep 1	Blk 2	LEN-25	IRRI 156-IRS1030-039-003-hm	3-2	T2	CFT	20161111/20161123	20161209	20170321	78	27	21	23.5	1.89048	n.a.	n.a.	39.7	n.a.	n.a.	#VALUE!	#VALUE!	#VALUE!	rice blast infestation
Rep 1	Blk 2	LEN-25	IRRI 156-IRS1030-039-003-hm	3-3	T2	CFT	20161111/20161123	20161209	20170321	80	20	20	26.1	1.68	n.a.	n.a.	33.6	n.a.	n.a.	#VALUE!	#VALUE!	#VALUE!	rice blast infestation
Rep 1	Blk 2	LEN-25	IRRI 156-IRS1030-039-003-hm	3-4	T2	CFT	20161111/20161123	20161209	20170321	72	25	25	25.7	1.764	n.a.	n.a.	44.1	n.a.	n.a.	#VALUE!	#VALUE!	#VALUE!	rice blast infestation
Rep 1	Blk 2	LEN-33	IRRI 156-IRS1030-039-006-hm	2-2	T2	CFT	20161111/20161123	20161209	20170321	78.6	25	25	24.4	1.116	779	1903	27.9	2	13.7	29.0455	2.00698	15.6343
Rep 1	Blk 2	LEN-33	IRRI 156-IRS1030-039-006-hm	2-3	T2	CFT	20161111/20161123	20161209	20170321	78	17	17	24.7	1.30588	912	1056	22.2	2.1	14.2	46.3415	2.09512	19.1075
Rep 1	Blk 2	LEN-33	IRRI 156-IRS1030-039-006-hm	2-4	T2	CFT	20161111/20161123	20161209	20170321	80	19	18	24.6	1.49444	889	907	26.9	2.3	14.2	49.4989	2.29465	20.3994
Rep 1	Blk 2	LEN-33	IRRI 156-IRS1030-039-006-hm	3-2	T2	CFT	20161111/20161123	20161209	20170321	79.2	18	18	23.5	1.25	636	1700	22.5	1.9	13.8	27.226	1.90442	12.1121
Rep 1	Blk 2	LEN-33	IRRI 156-IRS1030-039-006-hm	3-3	T2	CFT	20161111/20161123	20161209	20170321	73.5	19	18	24.6	1.28889	839	910	23.2	2.1	13.8	47.9703	2.10488	17.66
Rep 1	Blk 2	LEN-33	IRRI 156-IRS1030-039-006-hm	3-4	T2	CFT	20161111/20161123	20161209	20170321	80	21	20	23.4	1.24	841	1117	24.8	2	13.4	42.952	2.01395	16.9373
Rep 1	Blk 2	LEN-13	IRRI 156-IRS1030-031-008-a	2-2	T2	CFT	20161111/20161123	20161209	20170321	75	20	18	26.3	1.47778	n.a.	n.a.	26.6	n.a.	n.a.	#VALUE!	#VALUE!	#VALUE!	rice blast infestation
Rep 1	Blk 2	LEN-13	IRRI 156-IRS1030-031-008-a	2-3	T2	CFT	20161111/20161123	20161209	20170321	77	15	13	22.7	1.91538	n.a.	n.a.	24.9	n.a.	n.a.	#VALUE!	#VALUE!	#VALUE!	rice blast infestation
Rep 1	Blk 2	LEN-13	IRRI 156-IRS1030-031-008-a	2-5	T2	CFT	20161111/20161123	20161209	20170321	78.2	18	18	26.3	2.65	n.a.	n.a.	47.7	n.a.	n.a.	#VALUE!	#VALUE!	#VALUE!	rice blast infestation
Rep 1	Blk 2	LEN-13	IRRI 156-IRS1030-031-008-a	3-2	T2	CFT	20161111/20161123	20161209	20170321	77.7	18	18	24.1	1.92778	n.a.	n.a.	34.7	n.a.	n.a.	#VALUE!	#VALUE!	#VALUE!	rice blast infestation
Rep 1	Blk 2	LEN-13	IRRI 156-IRS1030-031-008-a	3-3	T2	CFT	20161111/20161123	20161209	20170321	77	16	14	26	2.10714	n.a.	n.a.	29.5	n.a.	n.a.	#VALUE!	#VALUE!	#VALUE!	rice blast infestation
Rep 1	Blk 2	LEN-13	IRRI 156-IRS1030-031-008-a	3-5	T2	CFT	20161111/20161123	20161209	20170321	73.7	17	17	24.5	2.37059	n.a.	n.a.	40.3	n.a.	n.a.	#VALUE!	#VALUE!	#VALUE!	rice blast infestation
Rep 1	Blk 2	LEN-01	IRRI 156-IRS1027-016-007-a	2-2	T2	CFT	20161111/20161123	20161209	20170321	78.5	31	27	27.1	2.82222	2874	878	76.2	2.3	14.2	76.5991	2.29465	65.9483
Rep 1	Blk 2	LEN-01	IRRI 156-IRS1027-016-007-a	2-5	T2	CFT	20161111/20161123	20161209	20170321	80.2	19	16	27.2	3.24375	1878	775	51.9	2.2	14.1	70.7878	2.19744	41.268
Rep 1	Blk 2	LEN-01	IRRI 156-IRS1027-016-007-a	2-6	T2	CFT	20161111/20161123	20161209	20170321	81.3	18	14	25.5	2.7	1479	441	37.8	2.4	13.9	77.0312	2.40279	35.5373
Rep 1	Blk 2	LEN-01	IRRI 156-IRS1027-016-007-a	3-3	T2	CFT	20161111/20161123	20161209	20170321	86.5	19	16	21.8	1.38125	935	570	22.1	2.2	14.3	62.1262	2.19233	20.4982
Rep 1	Blk 2	LEN-01	IRRI 156-IRS1027-016-007-a	3-4	T2	CFT	20161111/20161123	20161209	20170321	82.6	25	22	28.1	2.98182	2331	1082	65.6	2.6	13.8	68.2977	2.60605	60.7469
Rep 1	Blk 2	LEN-01	IRRI 156-IRS1027-016-007-a	3-6	T2	CFT	20161111/20161123	20161209	20170321	74.8	21	21	27.5	2.97143	2078	766	62.4	2.6	14	73.0661	2.6	54.028
Rep 1	Blk 2	LEN-95	IRRI 156-IRS1030-028-010-hm	2-2	T2	CFT	20161111/20161123	20161209	20170328	77	22	22	23	1.85	n.a.	n.a.	40.7	n.a.	n.a.	#VALUE!	#VALUE!	#VALUE!	rice blast infestation
Rep 1	Blk 2	LEN-95	IRRI 156-IRS1030-028-010-hm	2-3	T2	CFT	20161111/20161123	20161209	20170328	80.3	20	19	23.9	1.75263	n.a.	n.a.	33.3	n.a.	n.a.	#VALUE!	#VALUE!	#VALUE!	rice blast infestation
Rep 1	Blk 2	LEN-95	IRRI 156-IRS1030-028-010-hm	2-4	T2	CFT	20161111/20161123	20161209	20170328	91.5	18	20	26.8	2.77	n.a.	n.a.	55.4	n.a.	n.a.	#VALUE!	#VALUE!	#VALUE!	rice blast infestation
Rep 1	Blk 2	LEN-95	IRRI 156-IRS1030-028-010-hm			CFT									n.a.	n.a.		n.a.	n.a.	#VALUE!	#VALUE!	#VALUE!	missing data
Rep 1	Blk 2	LEN-95	IRRI 156-IRS1030-028-010-hm			CFT									n.a.	n.a.		n.a.	n.a.	#VALUE!	#VALUE!	#VALUE!	missing data
Rep 1	Blk 2	LEN-95	IRRI 156-IRS1030-028-010-hm			CFT									n.a.	n.a.		n.a.	n.a.	#VALUE!	#VALUE!	#VALUE!	missing data
Rep 1	Blk 3	LEN-41	IRRI 156-IRS1030-039-007-hm	2-2	T2	CFT	20161111/20161123	20161209	20170321	76.2	26	no data	25.5		n.a.	n.a.	36.4	n.a.	n.a.	#VALUE!	#VALUE!	#VALUE!	rice blast infestation
Rep 1	Blk 3	LEN-41	IRRI 156-IRS1030-039-007-hm	2-3	T2	CFT	20161111/20161123	20161209	20170321	79.4	22	23	25.5	1.26087	n.a.	n.a.	29	n.a.	n.a.	#VALUE!	#VALUE!	#VALUE!	rice blast infestation
Rep 1	Blk 3	LEN-41	IRRI 156-IRS1030-039-007-hm	2-4	T2	CFT	20161111/20161123	20161209	20170321	72	24	23	25	1.6913	n.a.	n.a.	38.9	n.a.	n.a.	#VALUE!	#VALUE!	#VALUE!	rice blast infestation
Rep 1	Blk 3	LEN-41	IRRI 156-IRS1030-039-007-hm	3-2	T2	CFT	20161111/20161123	20161209	20170321	79	24	21	24.9	1.6381	n.a.	n.a.	34.4	n.a.	n.a.	#VALUE!	#VALUE!	#VALUE!	rice blast infestation
Rep 1	Blk 3	LEN-41	IRRI 156-IRS1030-039-007-hm	3-3	T2	CFT	20161111/20161123	20161209	20170321	83.1	17	17	24.4	2.27059	n.a.	n.a.	38.6	n.a.	n.a.	#VALUE!	#VALUE!	#VALUE!	rice blast infestation
Rep 1	Blk 3	LEN-41	IRRI 156-IRS1030-039-007-hm	3-4	T2	CFT	20161111/20161123	20161209	20170321	71.3	21	21	25.8	1.91905	n.a.	n.a.	40.3	n.a.	n.a.	#VALUE!	#VALUE!	#VALUE!	rice blast infestation
Rep 1	Blk 3	LEN-83	IRRI 156-IRS1030-028-002-hm	2-2	T2	CFT	20161111/20161123	20161209	20170328	79.5	21	20	24.4	1.348	n.a.	n.a.	28.7	n.a.	n.a.	#VALUE!	#VALUE!	#VALUE!	rice blast infestation
Rep 1	Blk 3	LEN-83	IRRI 156-IRS1030-028-002-hm	2-3	T2	CFT	20161111/20161123	20161209	20170328	81	27	27	23.4	1.44762	n.a.	n.a.	27	n.a.	n.a.	#VALUE!	#VALUE!	#VALUE!	rice blast infestation
Rep 1	Blk 3	LEN-83	IRRI 156-IRS1030-028-002-hm	2-4	T2	CFT	20161111/20161123	20161209	20170328	82	17	17	22.7	1.91667	n.a.	n.a.	20.7	n.a.	n.a.	#VALUE!	#VALUE!	#VALUE!	rice blast infestation
Rep 1	Blk 3	LEN-83	IRRI 156-IRS1030-028-002-hm	2-5	T2	CFT	20161111/20161123	20161209	20170328	77	20	21	21.9	1.492	n.a.	n.a.	26	n.a.	n.a.	#VALUE!	#VALUE!	#VALUE!	rice blast infestation
Rep 1	Blk 3	LEN-83	IRRI 156-IRS1030-028-002-hm	3-2	T2	CFT	20161111/20161123	20161209	20170328	82.7	21	20	21.6	1.37857	n.a.	n.a.	15.1	n.a.	n.a.	#VALUE!	#VALUE!	#VALUE!	rice blast infestation
Rep 1	Blk 3	LEN-83	IRRI 156-IRS1030-028-002-hm	3-4	T2	CFT	20161111/20161123	20161209	20170328	82.3	23	24	23.4	1.85	n.a.	n.a.	37.6	n.a.	n.a.	#VALUE!	#VALUE!	#VALUE!	rice blast infestation
Rep 1	Blk 3	LEN-113	IRRI 156-WT	2-2	-	CFT	20161111/20161123	20161209	20170321	71	16	16	25.7	3.68125	n.a.	n.a.	58.9	n.a.	n.a.	#VALUE!	#VALUE!	#VALUE!	rice blast infestation
Rep 1	Blk 3	LEN-113	IRRI 156-WT	2-6	-	CFT	20161111/20161123	20161209	20170321	70.8	27	24	24.9	2.2375	n.a.	n.a.	53.7	n.a.	n.a.	#VALUE!	#VALUE!	#VALUE!	rice blast infestation
Rep 1	Blk 3	LEN-113	IRRI 156-WT	3-2	-	CFT	20161111/20161123	20161209	20170321	75.4	10	10	27.5	4.11	n.a.	n.a.	41.1	n.a.	n.a.	#VALUE!	#VALUE!	#VALUE!	rice blast infestation
Rep 1	Blk 3	LEN-113	IRRI 156-WT	3-3	-	CFT	20161111/20161123	20161209	20170321	72.6	16	16	26.9	3.06875	n.a.	n.a.	49.1	n.a.	n.a.	#VALUE!	#VALUE!	#VALUE!	rice blast infestation
Rep 1	Blk 3	LEN-113	IRRI 156-WT	3-4	-	CFT	20161111/20161123	20161209	20170321	83	32	32	26.7	3.00312	n.a.	n.a.	96.1	n.a.	n.a.	#VALUE!	#VALUE!	#VALUE!	rice blast infestation
Rep 1	Blk 3	LEN-113	IRRI 156-WT	3-6	-	CFT	20161111/20161123	20161209	20170321	73.2	20	19	27.1	2.14211	n.a.	n.a.	40.7	n.a.	n.a.	#VALUE!	#VALUE!	#VALUE!	rice blast infestation
Rep 1	Blk 3	LEN-21	IRRI 156-IRS1030-039-001-hm	2-2	T2	CFT	20161111/20161123	20161209	20170321	71	20	18	22.5	2.18889	n.a.	n.a.	39.4	n.a.	n.a.	#VALUE!	#VALUE!	#VALUE!	rice blast infestation
Rep 1	Blk 3	LEN-21	IRRI 156-IRS1030-039-001-hm	2-4	T2	CFT	20161111/20161123	20161209	20170321	74.6	23	19	23.5	2.5	n.a.	n.a.	47.5	n.a.	n.a.	#VALUE!	#VALUE!	#VALUE!	rice blast infestation
Rep 1	Blk 3	LEN-21	IRRI 156-IRS1030-039-001-hm	2-5	T2	CFT	20161111/20161123	20161209	20170321	78	20	21	22.5	2.35238	n.a.	n.a.	49.4	n.a.	n.a.	#VALUE!	#VALUE!	#VALUE!	rice blast infestation
Rep 1	Blk 3	LEN-21	IRRI 156-IRS1030-039-001-hm	3-2	T2	CFT	20161111/20161123	20161209	20170321	74	18	17	23.1	2.45294	n.a.	n.a.	41.7	n.a.	n.a.	#VALUE!	#VALUE!	#VALUE!	rice blast infestation
Rep 1	Blk 3	LEN-21	IRRI 156-IRS1030-039-001-hm	3-3	T2	CFT	20161111/20161123	20161209	20170321	79	20	20	23.5	2.145	n.a.	n.a.	42.9	n.a.	n.a.	#VALUE!	#VALUE!	#VALUE!	rice blast infestation
Rep 1	Blk 3	LEN-21	IRRI 156-IRS1030-039-001-hm	3-4	T2	CFT	20161111/20161123	20161209	20170321	75	19	19	25.2	2.82105	n.a.	n.a.	53.6	n.a.	n.a.	#VALUE!	#VALUE!	#VALUE!	rice blast infestation
Rep 2	Blk 1	LEN-84	IRRI 156-IRS1030-028-002-hm	2-3	T2	CFT	20161111/20161123	20161209	20170328	82	26	20	21	1.085	377	1889	21.7	2	13	16.6372	2.02326	7.62767
Rep 2	Blk 1	LEN-84	IRRI 156-IRS1030-028-002-hm	2-4	T2	CFT	20161111/20161123	20161209	20170328	80.2	18	16	22	1.01875	617	1180	16.3	1.9	13.7	34.335	1.90663	11.7639
Rep 2	Blk 1	LEN-84	IRRI 156-IRS1030-028-002-hm	2-5	T2	CFT	20161111/20161123	20161209	20170328	75.2	20	16	27.3	1.675	812	1491	26.8	2	13.4	35.2584	2.01395	16.3533
Rep 2	Blk 1	LEN-84	IRRI 156-IRS1030-028-002-hm	3-3	T2	CFT	20161111/20161123	20161209	20170328	73	27	26	24.4	1.04615	548	2663	27.2	2.3	13.2	17.0663	2.3214	12.7212
Rep 2	Blk 1	LEN-84	IRRI 156-IRS1030-028-002-hm	3-4	T2	CFT	20161111/20161123	20161209	20170328	81	15	11	20.1	0.881818	270	923	9.7	1.9	13.1	22.632	1.91988	5.18369
Rep 2	Blk 1	LEN-84	IRRI 156-IRS1030-028-002-hm	3-5	T2	CFT	20161111/20161123	20161209	20170328	80.8	29	22	22.5	1.44545	722	2496	31.8	2.1	13.3	22.4363	2.11709	15.2854
Rep 2	Blk 1	LEN-26	IRRI 156-IRS1030-039-003-hm	2-2	T2	CFT	20161111/20161123	20161209	20170321	77.4	23	21	27.4	2.64286	n.a.	n.a.	55.5	n.a.	n.a.	#VALUE!	#VALUE!	#VALUE!	rice blast infestation
Rep 2	Blk 1	LEN-26	IRRI 156-IRS1030-039-003-hm	2-3	T2	CFT	20161111/20161123	20161209	20170321	79.8	23	21	25.6	1.88095	n.a.	n.a.	39.5	n.a.	n.a.	#VALUE!	#VALUE!	#VALUE!	rice blast infestation
Rep 2	Blk 1	LEN-26	IRRI 156-IRS1030-039-003-hm	2-4	T2	CFT	20161111/20161123	20161209	20170321	76	19	19	24.9	1.83158	n.a.	n.a.	34.8	n.a.	n.a.	#VALUE!	#VALUE!	#VALUE!	rice blast infestation
Rep 2	Blk 1	LEN-26	IRRI 156-IRS1030-039-003-hm	3-2	T2	CFT	20161111/20161123	20161209	20170321	75	17	17	23.5	1.75882	n.a.	n.a.	29.9	n.a.	n.a.	#VALUE!	#VALUE!	#VALUE!	rice blast infestation
Rep 2	Blk 1	LEN-26	IRRI 156-IRS1030-039-003-hm	3-3	T2	CFT	20161111/20161123	20161209	20170321	74.2	16	17	24.6	1.59412	n.a.	n.a.	27.1	n.a.	n.a.	#VALUE!	#VALUE!	#VALUE!	rice blast infestation
Rep 2	Blk 1	LEN-26	IRRI 156-IRS1030-039-003-hm	3-4	T2	CFT	20161111/20161123	20161209	20170321	72.5	15	10	22.5	1.43	n.a.	n.a.	14.3	n.a.	n.a.	#VALUE!	#VALUE!	#VALUE!	rice blast infestation
Rep 2	Blk 1	LEN-74	IRRI 156-IRS1030-008-012-hm	2-2	T2	CFT	20161111/20161123	20161209	20170321	72	15	no data	no data	#VALUE!	n.a.	n.a.	26.7	n.a.	n.a.	#VALUE!	#VALUE!	#VALUE!	rice blast infestation
Rep 2	Blk 1	LEN-74	IRRI 156-IRS1030-008-012-hm	2-3	T2	CFT	20161111/20161123	20161209	20170321	71.5	18	15	26.2	1.41333	n.a.	n.a.	21.2	n.a.	n.a.	#VALUE!	#VALUE!	#VALUE!	rice blast infestation
Rep 2	Blk 1	LEN-74	IRRI 156-IRS1030-008-012-hm	2-4	T2	CFT	20161111/20161123	20161209	20170321	74.6	19	20	25.3	1.73	n.a.	n.a.	34.6	n.a.	n.a.	#VALUE!	#VALUE!	#VALUE!	rice blast infestation
Rep 2	Blk 1	LEN-74	IRRI 156-IRS1030-008-012-hm	3-3	T2	CFT	20161111/20161123	20161209	20170321	79	16	17	24.5	2.23529	n.a.	n.a.	38	n.a.	n.a.	#VALUE!	#VALUE!	#VALUE!	rice blast infestation
Rep 2	Blk 1	LEN-74	IRRI 156-IRS1030-008-012-hm	3-4	T2	CFT	20161111/20161123	20161209	20170321	68.5	18	17	25.9	2.92353	n.a.	n.a.	49.7	n.a.	n.a.	#VALUE!	#VALUE!	#VALUE!	rice blast infestation
Rep 2	Blk 1	LEN-74	IRRI 156-IRS1030-008-012-hm	4-3	T2	CFT	20161111/20161123	20161209	20170321	71.5	13	13	23.6	2.87692	n.a.	n.a.	37.4	n.a.	n.a.	#VALUE!	#VALUE!	#VALUE!	rice blast infestation
Rep 2	Blk 2	LEN-10	IRRI 156-IRS1030-031-004-b	2-3	T2	CFT	20161111/20161123	20161209	20170321	76	15	15	22.4	1.47333	825	800	22.1	2.2	13.2	50.7692	2.22047	18.3188
Rep 2	Blk 2	LEN-10	IRRI 156-IRS1030-031-004-b	2-4	T2	CFT	20161111/20161123	20161209	20170321	75	18	19	24.6	1.81053	1269	1077	34.4	2.3	13.3	54.0921	2.31872	29.4246
Rep 2	Blk 2	LEN-10	IRRI 156-IRS1030-031-004-b	2-5	T2	CFT	20161111/20161123	20161209	20170321	74.5	15	14	24.3	1.90714	919	1070	26.7	2.3	13.1	46.2041	2.32407	21.3582
Rep 2	Blk 2	LEN-10	IRRI 156-IRS1030-031-004-b	3-3	T2	CFT	20161111/20161123	20161209	20170321	87.2	20	19	23.2	1.2	953	1331	22.8	2.2	13.6	41.725	2.21023	21.0635
Rep 2	Blk 2	LEN-10	IRRI 156-IRS1030-031-004-b	3-4	T2	CFT	20161111/20161123	20161209	20170321	71	15	15	23.2	1.25333	658	1016	18.8	2.3	13.3	39.307	2.31872	15.2572
Rep 2	Blk 2	LEN-10	IRRI 156-IRS1030-031-004-b	3-5	T2	CFT	20161111/20161123	20161209	20170321	78.6	23	22	24.4	1.62727	1334	1212	35.8	2.3	13.6	52.3959	2.3107	30.8247
Rep 2	Blk 2	LEN-34	IRRI 156-IRS1030-039-006-hm	2-2	T2	CFT	20161111/20161123	20161209	20170321	75.5	22	22	24.2	1.51818	n.a.	n.a.	33.4	n.a.	n.a.	#VALUE!	#VALUE!	#VALUE!	rice blast infestation
Rep 2	Blk 2	LEN-34	IRRI 156-IRS1030-039-006-hm	2-3	T2	CFT	20161111/20161123	20161209	20170321	78	27	21	23.2	1.78095	n.a.	n.a.	37.4	n.a.	n.a.	#VALUE!	#VALUE!	#VALUE!	rice blast infestation
Rep 2	Blk 2	LEN-34	IRRI 156-IRS1030-039-006-hm	2-4	T2	CFT	20161111/20161123	20161209	20170321	78.5	18	17	22.6	1.57647	n.a.	n.a.	26.8	n.a.	n.a.	#VALUE!	#VALUE!	#VALUE!	rice blast infestation
Rep 2	Blk 2	LEN-34	IRRI 156-IRS1030-039-006-hm	3-2	T2	CFT	20161111/20161123	20161209	20170321	80.5	20	20	22.7	1.845	n.a.	n.a.	36.9	n.a.	n.a.	#VALUE!	#VALUE!	#VALUE!	rice blast infestation
Rep 2	Blk 2	LEN-34	IRRI 156-IRS1030-039-006-hm	3-3	T2	CFT	20161111/20161123	20161209	20170321	72.5	9	8	21.5	1.35	n.a.	n.a.	10.8	n.a.	n.a.	#VALUE!	#VALUE!	#VALUE!	rice blast infestation
Rep 2	Blk 2	LEN-34	IRRI 156-IRS1030-039-006-hm	3-4	T2	CFT	20161111/20161123	20161209	20170321	74.5	15	15	22.2	1.84	n.a.	n.a.	27.6	n.a.	n.a.	#VALUE!	#VALUE!	#VALUE!	rice blast infestation
Rep 2	Blk 3	LEN-114	IRRI 156-WT	2-3	-	CFT	20161111/20161123	20161209	20170321	73	19	19	26.4	2.77895	2113	526	52.8	2.3	14.3	80.0682	2.29198	48.4295
Rep 2	Blk 3	LEN-114	IRRI 156-WT	2-4	-	CFT	20161111/20161123	20161209	20170321	75	18	10	25.4	3.61	1347	339	36.1	2.4	14.3	79.8932	2.39163	32.2152
Rep 2	Blk 3	LEN-114	IRRI 156-WT	2-5	-	CFT	20161111/20161123	20161209	20170321	74.5	15	15	24.9	2.80667	1467	788	42.1	2.4	14.1	65.0554	2.39721	35.1671
Rep 2	Blk 3	LEN-114	IRRI 156-WT	3-3	-	CFT	20161111/20161123	20161209	20170321	87.2	20	26	28.5	3.76538	3806	519	97.9	2.6	14	88	2.6	98.956
Rep 2	Blk 3	LEN-114	IRRI 156-WT	3-4	-	CFT	20161111/20161123	20161209	20170321	71	15	25	26.8	2.58	2624	990	64.5	2.3	14.1	72.6065	2.29733	60.2818
Rep 2	Blk 3	LEN-114	IRRI 156-WT	3-5	-	CFT	20161111/20161123	20161209	20170321	78.6	23	17	27.7	3.07059	2020	615	52.2	2.6	14.4	76.6603	2.58791	52.2757
Rep 2	Blk 3	LEN-02	IRRI 156-IRS1027-016-007-b	2-3	T2	CFT	20161111/20161123	20161209	20170321	73	14	13	24.5	1.31538	n.a.	n.a.	17.1	n.a.	n.a.	#VALUE!	#VALUE!	#VALUE!	rice blast infestation
Rep 2	Blk 3	LEN-02	IRRI 156-IRS1027-016-007-b	2-4	T2	CFT	20161111/20161123	20161209	20170321	68.2	27	23	24.7	2.06522	n.a.	n.a.	47.5	n.a.	n.a.	#VALUE!	#VALUE!	#VALUE!	rice blast infestation
Rep 2	Blk 3	LEN-02	IRRI 156-IRS1027-016-007-b	3-3	T2	CFT	20161111/20161123	20161209	20170321	75	17	17	21.7	0.976471	n.a.	n.a.	16.6	n.a.	n.a.	#VALUE!	#VALUE!	#VALUE!	rice blast infestation
Rep 2	Blk 3	LEN-02	IRRI 156-IRS1027-016-007-b	3-5	T2	CFT	20161111/20161123	20161209	20170321	87.6	32	32	27.6	2.77188	n.a.	n.a.	88.7	n.a.	n.a.	#VALUE!	#VALUE!	#VALUE!	rice blast infestation
Rep 2	Blk 3	LEN-02	IRRI 156-IRS1027-016-007-b	3-6	T2	CFT	20161111/20161123	20161209	20170321	89.8	30	28	28.2	1.81429	n.a.	n.a.	50.8	n.a.	n.a.	#VALUE!	#VALUE!	#VALUE!	rice blast infestation
Rep 2	Blk 3	LEN-02	IRRI 156-IRS1027-016-007-b	4-3	T2	CFT	20161111/20161123	20161209	20170321	93.8	27	27	30.8	4.62222	n.a.	n.a.	124.8	n.a.	n.a.	#VALUE!	#VALUE!	#VALUE!	rice blast infestation
Rep 2	Blk 3	LEN-22	IRRI 156-IRS1030-039-001-hm	2-3	T2	CFT	20161111/20161123	20161209	20170321	78	24	24	22.5	1.11667	906	1604	26.8	2.2	13.6	36.0956	2.21023	20.0247
Rep 2	Blk 3	LEN-22	IRRI 156-IRS1030-039-001-hm	2-4	T2	CFT	20161111/20161123	20161209	20170321	86	25	no data	24.6	#VALUE!	1286	1584	37.3	2.2	13.6	44.8084	2.21023	28.4236
Rep 2	Blk 3	LEN-22	IRRI 156-IRS1030-039-001-hm	2-5	T2	CFT	20161111/20161123	20161209	20170321	78.8	21	22	24.4	1.11818	946	1042	24.6	2.1	14.3	47.5855	2.09267	19.7967
Rep 2	Blk 3	LEN-22	IRRI 156-IRS1030-039-001-hm	3-3	T2	CFT	20161111/20161123	20161209	20170321	80.2	18	18	23.7	1.47778	1000	1044	26.6	2.3	13.5	48.9237	2.31337	23.1337
Rep 2	Blk 3	LEN-22	IRRI 156-IRS1030-039-001-hm	3-4	T2	CFT	20161111/20161123	20161209	20170321	80.4	17	18	25.6	1.42778	951	932	25.7	2.1	13.9	50.5045	2.10244	19.9942
Rep 2	Blk 3	LEN-22	IRRI 156-IRS1030-039-001-hm	3-5	T2	CFT	20161111/20161123	20161209	20170321	73.5	16	16	22.3	1.60625	850	899	25.7	2.1	13.8	48.5992	2.10488	17.8915
Rep 2	Blk 3	LEN-66	IRRI 156-IRS1030-008-003-hm	2-3	T2	CFT	20161111/20161123	20161209	20170321	80	14	14	22	2.57857	n.a.	n.a.	36.1	n.a.	n.a.	#VALUE!	#VALUE!	#VALUE!	rice blast infestation
Rep 2	Blk 3	LEN-66	IRRI 156-IRS1030-008-003-hm	2-4	T2	CFT	20161111/20161123	20161209	20170321	75	14	14	24.5	2.22857	n.a.	n.a.	31.2	n.a.	n.a.	#VALUE!	#VALUE!	#VALUE!	rice blast infestation
Rep 2	Blk 3	LEN-66	IRRI 156-IRS1030-008-003-hm	2-5	T2	CFT	20161111/20161123	20161209	20170321	81	14	16	23	2.2625	n.a.	n.a.	36.2	n.a.	n.a.	#VALUE!	#VALUE!	#VALUE!	rice blast infestation
Rep 2	Blk 3	LEN-66	IRRI 156-IRS1030-008-003-hm	3-3	T2	CFT	20161111/20161123	20161209	20170321	78	12	21	23.4	1.72381	n.a.	n.a.	36.2	n.a.	n.a.	#VALUE!	#VALUE!	#VALUE!	rice blast infestation
Rep 2	Blk 3	LEN-66	IRRI 156-IRS1030-008-003-hm	3-4	T2	CFT	20161111/20161123	20161209	20170321	75.2	15	15	22.4	2.16667	n.a.	n.a.	32.5	n.a.	n.a.	#VALUE!	#VALUE!	#VALUE!	rice blast infestation
Rep 2	Blk 3	LEN-66	IRRI 156-IRS1030-008-003-hm	3-5	T2	CFT	20161111/20161123	20161209	20170321	73	11	15	22.6	2.10667	n.a.	n.a.	31.6	n.a.	n.a.	#VALUE!	#VALUE!	#VALUE!	rice blast infestation
Rep 3	Blk 1	LEN-27	IRRI 156-IRS1030-039-003-hm	2-2	T2	CFT	20161111/20161123	20161209	20170321	72.3	25	25	24.5	1.924	1994	712	48.1	2.5	14.2	73.6881	2.49419	49.7341
Rep 3	Blk 1	LEN-27	IRRI 156-IRS1030-039-003-hm	2-5	T2	CFT	20161111/20161123	20161209	20170321	72.5	16	16	24.9	2.51875	1826	536	40.3	2.8	14.4	77.3074	2.78698	50.8902
Rep 3	Blk 1	LEN-27	IRRI 156-IRS1030-039-003-hm	3-2	T2	CFT	20161111/20161123	20161209	20170321	71	26	25	24.4	1.912	1317	582	47.8	2.4	14.2	69.3523	2.39442	31.5345
Rep 3	Blk 1	LEN-27	IRRI 156-IRS1030-039-003-hm	3-3	T2	CFT	20161111/20161123	20161209	20170321	81.1	17	19	26	2.51579	1969	551	47.8	2.6	14.1	78.1349	2.59698	51.1345
Rep 3	Blk 1	LEN-27	IRRI 156-IRS1030-039-003-hm	3-4	T2	CFT	20161111/20161123	20161209	20170321	78	21	21	24	2.29524	1592	554	48.2	2.3	14.4	74.1845	2.2893	36.4457
Rep 3	Blk 1	LEN-27	IRRI 156-IRS1030-039-003-hm	3-5	T2	CFT	20161111/20161123	20161209	20170321	73.5	21	21	23.7	2.34762	1727	567	49.3	2.6	14.2	75.2833	2.59395	44.7976
Rep 3	Blk 1	LEN-23	IRRI 156-IRS1030-039-001-hm	2-3	T2	CFT	20161111/20161123	20161209	20170321	75.5	23	23	25.4	1.05652	768	1502	24.3	2.1	14.4	33.8326	2.09023	16.053
Rep 3	Blk 1	LEN-23	IRRI 156-IRS1030-039-001-hm	2-4	T2	CFT	20161111/20161123	20161209	20170321	73.8	20	17	25.1	2.25294	1388	942	38.3	2.1	13.6	59.5708	2.10977	29.2836
Rep 3	Blk 1	LEN-23	IRRI 156-IRS1030-039-001-hm	3-2	T2	CFT	20161111/20161123	20161209	20170321	74.3	21	21	24.1	1.5619	1104	1139	32.8	2.3	14	49.2198	2.3	25.392
Rep 3	Blk 1	LEN-23	IRRI 156-IRS1030-039-001-hm	3-3	T2	CFT	20161111/20161123	20161209	20170321	73.2	13	13	23.1	1.56154	740	844	20.3	2.2	13.9	46.7172	2.20256	16.2989
Rep 3	Blk 1	LEN-23	IRRI 156-IRS1030-039-001-hm	3-4	T2	CFT	20161111/20161123	20161209	20170321	80	17	19	22.6	1.37895	888	1139	26.2	2.4	13.8	43.8086	2.40558	21.3616
Rep 3	Blk 1	LEN-23	IRRI 156-IRS1030-039-001-hm	3-5	T2	CFT	20161111/20161123	20161209	20170321	77	21	18	25.5	1.70556	980	1309	30.7	2	14.1	42.8135	1.99767	19.5772
Rep 3	Blk 1	LEN-55	IRRI 156-IRS1030-043-007-a	2-2	T2	CFT	20161111/20161123	20161209	20170321	75.2	22	22	25.7	1.50909	n.a.	n.a.	33.2	n.a.	n.a.	#VALUE!	#VALUE!	#VALUE!	rice blast infestation
Rep 3	Blk 1	LEN-55	IRRI 156-IRS1030-043-007-a	2-4	T2	CFT	20161111/20161123	20161209	20170321	77	27	28	25.5	1.24643	n.a.	n.a.	34.9	n.a.	n.a.	#VALUE!	#VALUE!	#VALUE!	rice blast infestation
Rep 3	Blk 1	LEN-55	IRRI 156-IRS1030-043-007-a	2-5	T2	CFT	20161111/20161123	20161209	20170321	81	24	25	26.1	1.956	n.a.	n.a.	48.9	n.a.	n.a.	#VALUE!	#VALUE!	#VALUE!	rice blast infestation
Rep 3	Blk 1	LEN-55	IRRI 156-IRS1030-043-007-a	3-2	T2	CFT	20161111/20161123	20161209	20170321	76.5	9	8	24	1.125	n.a.	n.a.	9	n.a.	n.a.	#VALUE!	#VALUE!	#VALUE!	rice blast infestation
Rep 3	Blk 1	LEN-55	IRRI 156-IRS1030-043-007-a	3-3	T2	CFT	20161111/20161123	20161209	20170321	74	17	17	25	2.00588	n.a.	n.a.	34.1	n.a.	n.a.	#VALUE!	#VALUE!	#VALUE!	rice blast infestation
Rep 3	Blk 1	LEN-55	IRRI 156-IRS1030-043-007-a	3-5	T2	CFT	20161111/20161123	20161209	20170321	79.2	27	26	25.5	2.01923	n.a.	n.a.	52.5	n.a.	n.a.	#VALUE!	#VALUE!	#VALUE!	rice blast infestation
Rep 3	Blk 1	LEN-97	IRRI 156-IRS1030-028-010-hm	2-3	T2	CFT	20161111/20161123	20161209	20170321	91	29	31	24.6	1.84194	n.a.	n.a.	57.1	n.a.	n.a.	#VALUE!	#VALUE!	#VALUE!	rice blast infestation
Rep 3	Blk 1	LEN-97	IRRI 156-IRS1030-028-010-hm	2-4	T2	CFT	20161111/20161123	20161209	20170321	91.7	23	24	22.4	1.06667	n.a.	n.a.	25.6	n.a.	n.a.	#VALUE!	#VALUE!	#VALUE!	rice blast infestation
Rep 3	Blk 1	LEN-97	IRRI 156-IRS1030-028-010-hm	2-5	T2	CFT	20161111/20161123	20161209	20170321	89.9	24	23	22.3	0.782609	n.a.	n.a.	18	n.a.	n.a.	#VALUE!	#VALUE!	#VALUE!	rice blast infestation
Rep 3	Blk 1	LEN-97	IRRI 156-IRS1030-028-010-hm			CFT														#DIV/0!	0	0	missing data
Rep 3	Blk 1	LEN-97	IRRI 156-IRS1030-028-010-hm			CFT														#DIV/0!	0	0	missing data
Rep 3	Blk 1	LEN-97	IRRI 156-IRS1030-028-010-hm			CFT														#DIV/0!	0	0	missing data
Rep 3	Blk 1	LEN-71	IRRI 156-IRS1030-008-004-hm	2-2	T2	CFT	20161111/20161123	20161209	20170321	73.8	27	27	26.3	2.50741	n.a.	n.a.	67.7	n.a.	n.a.	#VALUE!	#VALUE!	#VALUE!	rice blast infestation
Rep 3	Blk 1	LEN-71	IRRI 156-IRS1030-008-004-hm	2-4	T2	CFT	20161111/20161123	20161209	20170321	87.3	18	16	25.6	2.5	n.a.	n.a.	40	n.a.	n.a.	#VALUE!	#VALUE!	#VALUE!	rice blast infestation
Rep 3	Blk 1	LEN-71	IRRI 156-IRS1030-008-004-hm	3-2	T2	CFT	20161111/20161123	20161209	20170321	78.5	15	16	27.1	2.99375	n.a.	n.a.	47.9	n.a.	n.a.	#VALUE!	#VALUE!	#VALUE!	rice blast infestation
Rep 3	Blk 1	LEN-71	IRRI 156-IRS1030-008-004-hm	3-3	T2	CFT	20161111/20161123	20161209	20170321	69.5	17	17	27.1	1.70588	n.a.	n.a.	29	n.a.	n.a.	#VALUE!	#VALUE!	#VALUE!	rice blast infestation
Rep 3	Blk 1	LEN-71	IRRI 156-IRS1030-008-004-hm	3-4	T2	CFT	20161111/20161123	20161209	20170321	78	13	14	26.5	1.92857	n.a.	n.a.	27	n.a.	n.a.	#VALUE!	#VALUE!	#VALUE!	rice blast infestation
Rep 3	Blk 1	LEN-71	IRRI 156-IRS1030-008-004-hm	4-2	T2	CFT	20161111/20161123	20161209	20170321	71.1	19									#DIV/0!	0	0	missing data
Rep 3	Blk 2	LEN-15	IRRI 156-IRS1030-031-008-b	2-2	T2	CFT	20161111/20161123	20161209	20170321	75.7	23	17	23	2.95294	n.a.	n.a.	50.2	n.a.	n.a.	#VALUE!	#VALUE!	#VALUE!	rice blast infestation
Rep 3	Blk 2	LEN-15	IRRI 156-IRS1030-031-008-b	2-5	T2	CFT	20161111/20161123	20161209	20170321	79	16	18	24	2.73333	n.a.	n.a.	49.2	n.a.	n.a.	#VALUE!	#VALUE!	#VALUE!	rice blast infestation
Rep 3	Blk 2	LEN-15	IRRI 156-IRS1030-031-008-b	3-2	T2	CFT	20161111/20161123	20161209	20170321	70.5	16	15	24.2	2.30667	n.a.	n.a.	34.6	n.a.	n.a.	#VALUE!	#VALUE!	#VALUE!	rice blast infestation
Rep 3	Blk 2	LEN-15	IRRI 156-IRS1030-031-008-b	3-3	T2	CFT	20161111/20161123	20161209	20170321	79.4	21	19	23	2.78421	n.a.	n.a.	52.9	n.a.	n.a.	#VALUE!	#VALUE!	#VALUE!	rice blast infestation
Rep 3	Blk 2	LEN-15	IRRI 156-IRS1030-031-008-b	3-4	T2	CFT	20161111/20161123	20161209	20170321	82.6	16	16	23.2	2.65625	n.a.	n.a.	42.5	n.a.	n.a.	#VALUE!	#VALUE!	#VALUE!	rice blast infestation
Rep 3	Blk 2	LEN-15	IRRI 156-IRS1030-031-008-b	3-5	T2	CFT	20161111/20161123	20161209	20170321	75.4	17	17	26.3	2.6	n.a.	n.a.	44.2	n.a.	n.a.	#VALUE!	#VALUE!	#VALUE!	rice blast infestation
Rep 3	Blk 2	LEN-89	IRRI 156-IRS1030-028-009-hm	2-5	T2	CFT	20161111/20161123	20161209	20170328	85	3	3	23.8	1.4	n.a.	n.a.	4.2	n.a.	n.a.	#VALUE!	#VALUE!	#VALUE!	rice blast infestation
Rep 3	Blk 2	LEN-89	IRRI 156-IRS1030-028-009-hm	3-2	T2	CFT	20161111/20161123	20161209	20170328	81.9	23	23	24.5	3.35217	n.a.	n.a.	77.1	n.a.	n.a.	#VALUE!	#VALUE!	#VALUE!	rice blast infestation
Rep 3	Blk 2	LEN-89	IRRI 156-IRS1030-028-009-hm	3-3	T2	CFT	20161111/20161123	20161209	20170328	79.9	18	19	22.5	1.53684	n.a.	n.a.	29.2	n.a.	n.a.	#VALUE!	#VALUE!	#VALUE!	rice blast infestation
Rep 3	Blk 2	LEN-89	IRRI 156-IRS1030-028-009-hm	3-4	T2	CFT	20161111/20161123	20161209	20170328	88.7	12	12	22.8	1.275	n.a.	n.a.	15.3	n.a.	n.a.	#VALUE!	#VALUE!	#VALUE!	rice blast infestation
Rep 3	Blk 2	LEN-89	IRRI 156-IRS1030-028-009-hm	3-5	T2	CFT	20161111/20161123	20161209	20170328	95	23	22	23.4	2.09545	n.a.	n.a.	46.1	n.a.	n.a.	#VALUE!	#VALUE!	#VALUE!	rice blast infestation
Rep 3	Blk 2	LEN-89	IRRI 156-IRS1030-028-009-hm			CFT														#DIV/0!	0	0	missing data
Rep 3	Blk 2	LEN-35	IRRI 156-IRS1030-039-006-hm	2-2	T2	CFT	20161111/20161123	20161209	20170321	87.2	24	24	24.4	1.925	n.a.	n.a.	46.2	n.a.	n.a.	#VALUE!	#VALUE!	#VALUE!	rice blast infestation
Rep 3	Blk 2	LEN-35	IRRI 156-IRS1030-039-006-hm	2-4	T2	CFT	20161111/20161123	20161209	20170321	80.6	24	26	24.5	1.88077	n.a.	n.a.	48.9	n.a.	n.a.	#VALUE!	#VALUE!	#VALUE!	rice blast infestation
Rep 3	Blk 2	LEN-35	IRRI 156-IRS1030-039-006-hm	3-2	T2	CFT	20161111/20161123	20161209	20170321	77	27	26	24.6	1.93462	n.a.	n.a.	50.3	n.a.	n.a.	#VALUE!	#VALUE!	#VALUE!	rice blast infestation
Rep 3	Blk 2	LEN-35	IRRI 156-IRS1030-039-006-hm	3-4	T2	CFT	20161111/20161123	20161209	20170321	76	20	16	26.2	2.44375	n.a.	n.a.	39.1	n.a.	n.a.	#VALUE!	#VALUE!	#VALUE!	rice blast infestation
Rep 3	Blk 2	LEN-35	IRRI 156-IRS1030-039-006-hm	4-2	T2	CFT	20161111/20161123	20161209	20170321	81.5	24	23	24.5	2.10435	n.a.	n.a.	48.4	n.a.	n.a.	#VALUE!	#VALUE!	#VALUE!	rice blast infestation
Rep 3	Blk 2	LEN-35	IRRI 156-IRS1030-039-006-hm	4-4	T2	CFT	20161111/20161123	20161209	20170321	78	28	25	26	2.252	n.a.	n.a.	56.3	n.a.	n.a.	#VALUE!	#VALUE!	#VALUE!	rice blast infestation
Rep 3	Blk 2	LEN-07	IRRI 156-IRS1027-016-020-a	2-2	T2	CFT	20161111/20161123	20161209	20170321	71.5	21	21	25.1	1.52857	n.a.	n.a.	32.1	n.a.	n.a.	#VALUE!	#VALUE!	#VALUE!	rice blast infestation
Rep 3	Blk 2	LEN-07	IRRI 156-IRS1027-016-020-a	2-4	T2	CFT	20161111/20161123	20161209	20170321	76.1	25	26	26.3	1.85	n.a.	n.a.	48.1	n.a.	n.a.	#VALUE!	#VALUE!	#VALUE!	rice blast infestation
Rep 3	Blk 2	LEN-07	IRRI 156-IRS1027-016-020-a	2-6	T2	CFT	20161111/20161123	20161209	20170321	74.2	29	28	26.5	1.73929	n.a.	n.a.	48.7	n.a.	n.a.	#VALUE!	#VALUE!	#VALUE!	rice blast infestation
Rep 3	Blk 2	LEN-07	IRRI 156-IRS1027-016-020-a	3-2	T2	CFT	20161111/20161123	20161209	20170321	80.6	13	14	22.1	1.22143	n.a.	n.a.	17.1	n.a.	n.a.	#VALUE!	#VALUE!	#VALUE!	rice blast infestation
Rep 3	Blk 2	LEN-07	IRRI 156-IRS1027-016-020-a	3-6	T2	CFT	20161111/20161123	20161209	20170321	75.2	22	22	23.3	1.7	n.a.	n.a.	37.4	n.a.	n.a.	#VALUE!	#VALUE!	#VALUE!	rice blast infestation
Rep 3	Blk 2	LEN-07	IRRI 156-IRS1027-016-020-a	4-4	T2	CFT	20161111/20161123	20161209	20170321	76	21	21	25.1	1.66667	n.a.	n.a.	35	n.a.	n.a.	#VALUE!	#VALUE!	#VALUE!	rice blast infestation
Rep 3	Blk 2	LEN-11	IRRI 156-IRS1030-031-007-a	2-3	T2	CFT	20161111/20161123	20161209	20170321	77.4	21	18	24.8	1.6	n.a.	n.a.	28.8	n.a.	n.a.	#VALUE!	#VALUE!	#VALUE!	rice blast infestation
Rep 3	Blk 2	LEN-11	IRRI 156-IRS1030-031-007-a	2-4	T2	CFT	20161111/20161123	20161209	20170321	75.4	20	19	22.7	1.28947	n.a.	n.a.	24.5	n.a.	n.a.	#VALUE!	#VALUE!	#VALUE!	rice blast infestation
Rep 3	Blk 2	LEN-11	IRRI 156-IRS1030-031-007-a	3-2	T2	CFT	20161111/20161123	20161209	20170321	75	21	20	24.7	1.71	n.a.	n.a.	34.2	n.a.	n.a.	#VALUE!	#VALUE!	#VALUE!	rice blast infestation
Rep 3	Blk 2	LEN-11	IRRI 156-IRS1030-031-007-a	3-3	T2	CFT	20161111/20161123	20161209	20170321	81	22	21	23.7	1.4	n.a.	n.a.	29.4	n.a.	n.a.	#VALUE!	#VALUE!	#VALUE!	rice blast infestation
Rep 3	Blk 2	LEN-11	IRRI 156-IRS1030-031-007-a	3-4	T2	CFT	20161111/20161123	20161209	20170321	78.5	19	18	24.8	1.43333	n.a.	n.a.	25.8	n.a.	n.a.	#VALUE!	#VALUE!	#VALUE!	rice blast infestation
Rep 3	Blk 2	LEN-11	IRRI 156-IRS1030-031-007-a	3-5	T2	CFT	20161111/20161123	20161209	20170321	76.4	16	17	24.8	1.46471	n.a.	n.a.	24.9	n.a.	n.a.	#VALUE!	#VALUE!	#VALUE!	rice blast infestation
Rep 3	Blk 3	LEN-67	IRRI 156-IRS1030-008-003-hm	2-2	T2	CFT	20161111/20161123	20161209	20170321	84	17	15	24.5	2.85333	n.a.	n.a.	42.8	n.a.	n.a.	#VALUE!	#VALUE!	#VALUE!	rice blast infestation
Rep 3	Blk 3	LEN-67	IRRI 156-IRS1030-008-003-hm	2-3	T2	CFT	20161111/20161123	20161209	20170321	74.1	18	17	25.5	3.36471	n.a.	n.a.	57.2	n.a.	n.a.	#VALUE!	#VALUE!	#VALUE!	rice blast infestation
Rep 3	Blk 3	LEN-67	IRRI 156-IRS1030-008-003-hm	2-4	T2	CFT	20161111/20161123	20161209	20170321	83.2	15	15	24	3.64667	n.a.	n.a.	54.7	n.a.	n.a.	#VALUE!	#VALUE!	#VALUE!	rice blast infestation
Rep 3	Blk 3	LEN-67	IRRI 156-IRS1030-008-003-hm	2-5	T2	CFT	20161111/20161123	20161209	20170321	70.5	26	26	25.2	3.31538	n.a.	n.a.	86.2	n.a.	n.a.	#VALUE!	#VALUE!	#VALUE!	rice blast infestation
Rep 3	Blk 3	LEN-67	IRRI 156-IRS1030-008-003-hm	3-2	T2	CFT	20161111/20161123	20161209	20170321	73.4	17	17	23.5	2.95294	n.a.	n.a.	50.2	n.a.	n.a.	#VALUE!	#VALUE!	#VALUE!	rice blast infestation
Rep 3	Blk 3	LEN-67	IRRI 156-IRS1030-008-003-hm	3-4	T2	CFT	20161111/20161123	20161209	20170321	80.8	16	18	24.2	3.61111	n.a.	n.a.	65	n.a.	n.a.	#VALUE!	#VALUE!	#VALUE!	rice blast infestation
Rep 3	Blk 3	LEN-115	IRRI 156-WT	2-1	-	CFT	20161111/20161123	20161209	20170321	71.4	21	21	26.5	3.07143	2619	603	64.5	2.4	14	81.2849	2.4	62.856
Rep 3	Blk 3	LEN-115	IRRI 156-WT	2-2	-	CFT	20161111/20161123	20161209	20170321	71.8	21	21	26.8	2.67143	2245	750	56.1	2.4	14.3	74.9583	2.39163	53.692
Rep 3	Blk 3	LEN-115	IRRI 156-WT	2-4	-	CFT	20161111/20161123	20161209	20170321	74.5	20	18	25	2.76111	2072	774	49.7	2.3	13.6	72.8039	2.3107	47.8777
Rep 3	Blk 3	LEN-115	IRRI 156-WT	2-6	-	CFT	20161111/20161123	20161209	20170321	71.5	20	19	26.5	2.15263	1658	1159	40.9	2.2	13.8	58.8569	2.20512	36.5608
Rep 3	Blk 3	LEN-115	IRRI 156-WT	3-2	-	CFT	20161111/20161123	20161209	20170321	75.6	16	16	27	2.68125	1582	855	42.9	2.3	13.8	64.9159	2.30535	36.4706
Rep 3	Blk 3	LEN-115	IRRI 156-WT	3-3	-	CFT	20161111/20161123	20161209	20170321	72.5	15	15	26.5	2.81333	1626	604	42.2	2.7	14.1	72.9148	2.69686	43.851
Rep 3	Blk 3	LEN-03	IRRI 156-IRS1027-016-008-a	2-1	T2	CFT	20161111/20161123	20161209	20170321	76.4	27	26	24.7	2.35	n.a.	n.a.	61.1	n.a.	n.a.	#VALUE!	#VALUE!	#VALUE!	rice blast infestation
Rep 3	Blk 3	LEN-03	IRRI 156-IRS1027-016-008-a	3-2	T2	CFT	20161111/20161123	20161209	20170321	75.2	21	22	24	1.35455	n.a.	n.a.	29.8	n.a.	n.a.	#VALUE!	#VALUE!	#VALUE!	rice blast infestation
Rep 3	Blk 3	LEN-03	IRRI 156-IRS1027-016-008-a	3-3	T2	CFT	20161111/20161123	20161209	20170321	76.1	36	35	24	1.70571	n.a.	n.a.	59.7	n.a.	n.a.	#VALUE!	#VALUE!	#VALUE!	rice blast infestation
Rep 3	Blk 3	LEN-03	IRRI 156-IRS1027-016-008-a	3-5	T2	CFT	20161111/20161123	20161209	20170321	73.2	23	23	25.4	1.23043	n.a.	n.a.	28.3	n.a.	n.a.	#VALUE!	#VALUE!	#VALUE!	rice blast infestation
Rep 3	Blk 3	LEN-03	IRRI 156-IRS1027-016-008-a	3-6	T2	CFT	20161111/20161123	20161209	20170321	77.3	30	30	25.3	1.66667	n.a.	n.a.	50	n.a.	n.a.	#VALUE!	#VALUE!	#VALUE!	rice blast infestation
Rep 3	Blk 3	LEN-03	IRRI 156-IRS1027-016-008-a	4-3	T2	CFT	20161111/20161123	20161209	20170321	75.5	21	21	23.2	1.45238	n.a.	n.a.	30.5	n.a.	n.a.	#VALUE!	#VALUE!	#VALUE!	rice blast infestation
Rep 3	Blk 3	LEN-103	IRRI 156-IRS1030-028-011-hm	2-3	T2	CFT	20161111/20161123	20161209	20170328	78.6	30	27	23.8	1.72593	n.a.	n.a.	46.6	n.a.	n.a.	#VALUE!	#VALUE!	#VALUE!	rice blast infestation
Rep 3	Blk 3	LEN-103	IRRI 156-IRS1030-028-011-hm	2-5	T2	CFT	20161111/20161123	20161209	20170328	85.1	27	21	25.7	1.98571	n.a.	n.a.	41.7	n.a.	n.a.	#VALUE!	#VALUE!	#VALUE!	rice blast infestation
Rep 3	Blk 3	LEN-103	IRRI 156-IRS1030-028-011-hm	3-2	T2	CFT	20161111/20161123	20161209	20170328	82	20	18	23.1	1.66111	n.a.	n.a.	29.9	n.a.	n.a.	#VALUE!	#VALUE!	#VALUE!	rice blast infestation
Rep 3	Blk 3	LEN-103	IRRI 156-IRS1030-028-011-hm	3-3	T2	CFT	20161111/20161123	20161209	20170328	78	23	21	22.9	1.47143	n.a.	n.a.	30.9	n.a.	n.a.	#VALUE!	#VALUE!	#VALUE!	rice blast infestation
Rep 3	Blk 3	LEN-103	IRRI 156-IRS1030-028-011-hm	3-4	T2	CFT	20161111/20161123	20161209	20170328	82.6	30	28	22.6	1.08214	n.a.	n.a.	30.3	n.a.	n.a.	#VALUE!	#VALUE!	#VALUE!	rice blast infestation
Rep 3	Blk 3	LEN-103	IRRI 156-IRS1030-028-011-hm			CFT														#DIV/0!	0	0	missing data
Rep 4	Blk 1	LEN-04	IRRI 156-IRS1027-016-008-b	2-2	T2	CFT	20161111/20161123	20161209	20170321	73.4	27	25	22.5	1.7	1833	883	42.5	3.3	13.8	67.489	3.30767	60.6297
Rep 4	Blk 1	LEN-04	IRRI 156-IRS1027-016-008-b	2-5	T2	CFT	20161111/20161123	20161209	20170321	76.2	24	22	22.3	1.61364	1465	1103	35.5	3.9	13.9	57.0483	3.90453	57.2014
Rep 4	Blk 1	LEN-04	IRRI 156-IRS1027-016-008-b	3-2	T2	CFT	20161111/20161123	20161209	20170321	74.5	15	14	22.5	1.39286	793	684	19.5	2.1	13.7	53.6899	2.10733	16.7111
Rep 4	Blk 1	LEN-04	IRRI 156-IRS1027-016-008-b	3-3	T2	CFT	20161111/20161123	20161209	20170321	70.5	27	24	21.6	1.50833	1445	1307	36.2	3	13.4	52.5073	3.02093	43.6524
Rep 4	Blk 1	LEN-04	IRRI 156-IRS1027-016-008-b	3-4	T2	CFT	20161111/20161123	20161209	20170321	70	13	13	20.3	1.48462	849	645	19.3	2.1	14.3	56.8273	2.09267	17.7668
Rep 4	Blk 1	LEN-04	IRRI 156-IRS1027-016-008-b	3-6	T2	CFT	20161111/20161123	20161209	20170321	70.2	22	21	21.5	1.68571	1426	1084	35.4	2.2	13.8	56.8127	2.20512	31.445
Rep 4	Blk 1	LEN-104	IRRI 156-IRS1030-028-011-hm	2-2	T2	CFT	20161111/20161123	20161209	20170328	80.5	27	26	26	2.36154	2197	1560	61.4	2.5	12.7	58.4775	2.53779	55.7553
Rep 4	Blk 1	LEN-104	IRRI 156-IRS1030-028-011-hm	2-3	T2	CFT	20161111/20161123	20161209	20170328	83	19	20	24	2.025	1369	1251	40.5	2.3	13.2	52.2519	2.3214	31.7799
Rep 4	Blk 1	LEN-104	IRRI 156-IRS1030-028-011-hm	2-4	T2	CFT	20161111/20161123	20161209	20170328	80.6	17	15	23.5	1.83333	979	1193	27.5	2.5	13.2	45.0737	2.52326	24.7027
Rep 4	Blk 1	LEN-104	IRRI 156-IRS1030-028-011-hm	3-2	T2	CFT	20161111/20161123	20161209	20170328	77.5	14	13	21	1.05385	476	857	13.7	1.7	12.3	35.7089	1.7336	8.25196
Rep 4	Blk 1	LEN-104	IRRI 156-IRS1030-028-011-hm	3-3	T2	CFT	20161111/20161123	20161209	20170328	89.8	15	15	22.5	1.00667	497	722	15.1	1.9	12.9	40.7711	1.9243	9.56378
Rep 4	Blk 1	LEN-104	IRRI 156-IRS1030-028-011-hm	3-4	T2	CFT	20161111/20161123	20161209	20170328	87	22	22	24.2	1.49091	1050	1695	32.8	1.9	12.6	38.2514	1.93093	20.2748
Rep 4	Blk 1	LEN-90	IRRI 156-IRS1030-028-009-hm	2-2	T2	CFT	20161111/20161123	20161209	20170328	78.2	9	7	20.2	1.51429	426	281	10.6	2.4	13.5	60.2546	2.41395	10.2834
Rep 4	Blk 1	LEN-90	IRRI 156-IRS1030-028-009-hm	2-3	T2	CFT	20161111/20161123	20161209	20170328	78	18	18	19.5	1.51667	1154	733	27.3	2.4	13.4	61.1553	2.41674	27.8892
Rep 4	Blk 1	LEN-90	IRRI 156-IRS1030-028-009-hm	2-4	T2	CFT	20161111/20161123	20161209	20170328	80.2	19	21	23.5	1.35238	991	1325	28.4	2.3	13.1	42.7893	2.32407	23.0315
Rep 4	Blk 1	LEN-90	IRRI 156-IRS1030-028-009-hm	3-2	T2	CFT	20161111/20161123	20161209	20170328	90.8	21	19	21.5	1.62105	1232	812	30.8	2.4	13.7	60.274	2.40837	29.6711
Rep 4	Blk 1	LEN-90	IRRI 156-IRS1030-028-009-hm	3-3	T2	CFT	20161111/20161123	20161209	20170328	88.5	25	22	19.7	1.43182	1224	831	31.5	2.2	13.4	59.562	2.21535	27.1159
Rep 4	Blk 1	LEN-90	IRRI 156-IRS1030-028-009-hm	3-4	T2	CFT	20161111/20161123	20161209	20170328	89	21	20	20.7	1.405	1147	867	28.1	2.1	13.3	56.9513	2.11709	24.2831
Rep 4	Blk 1	LEN-44	IRRI 156-IRS1030-039-007-hm	2-2	T2	CFT	20161111/20161123	20161209	20170321	78	21	20	24.7	1.645	1203	978	32.9	2.4	14.4	55.1582	2.38884	28.7377
Rep 4	Blk 1	LEN-44	IRRI 156-IRS1030-039-007-hm	2-5	T2	CFT	20161111/20161123	20161209	20170321	83.2	28	21	24.5	1.89048	1484	1031	39.7	2.3	14.3	59.006	2.29198	34.0129
Rep 4	Blk 1	LEN-44	IRRI 156-IRS1030-039-007-hm	3-2	T2	CFT	20161111/20161123	20161209	20170321	78.8	21	17	24.9	2.1	1293	1000	35.7	2.3	13.9	56.389	2.30267	29.7736
Rep 4	Blk 1	LEN-44	IRRI 156-IRS1030-039-007-hm	3-3	T2	CFT	20161111/20161123	20161209	20170321	76	16	16	26	1.6125	910	926	25.8	1.9	14.4	49.5643	1.89116	17.2096
Rep 4	Blk 1	LEN-44	IRRI 156-IRS1030-039-007-hm	3-4	T2	CFT	20161111/20161123	20161209	20170321	79.5	14	13	24.7	1.86923	838	951	24.3	2.2	14.3	46.8418	2.19233	18.3717
Rep 4	Blk 1	LEN-44	IRRI 156-IRS1030-039-007-hm	3-5	T2	CFT	20161111/20161123	20161209	20170321	80	26	28	24.5	1.54286	1483	1894	43.2	2	14.2	43.9147	1.99535	29.591
Rep 4	Blk 1	LEN-76	IRRI 156-IRS1030-008-012-hm	2-3	T2	CFT	20161111/20161123	20161209	20170321	73.5	17	16	23.5	1.2375	669	1304	19.8	1.5	13.8	33.9078	1.50349	10.0583
Rep 4	Blk 1	LEN-76	IRRI 156-IRS1030-008-012-hm	2-4	T2	CFT	20161111/20161123	20161209	20170321	72.2	21	20	24.9	1.625	1080	2007	32.5	2.1	13.7	34.9854	2.10733	22.7591
Rep 4	Blk 1	LEN-76	IRRI 156-IRS1030-008-012-hm	3-4	T2	CFT	20161111/20161123	20161209	20170321	72.2	21	19	25.1	1.88421	1144	1927	35.8	1.9	13.8	37.2517	1.90442	21.7865
Rep 4	Blk 1	LEN-76	IRRI 156-IRS1030-008-012-hm	4-3	T2	CFT	20161111/20161123	20161209	20170321	71	16	15	23.2	1.92667	957	978	28.9	1.9	14.2	49.4574	1.89558	18.1407
Rep 4	Blk 1	LEN-76	IRRI 156-IRS1030-008-012-hm	4-4	T2	CFT	20161111/20161123	20161209	20170321	73.5	21	20	26.5	1.77	1344	1246	35.4	2	14.6	51.8919	1.98605	26.6925
Rep 4	Blk 1	LEN-76	IRRI 156-IRS1030-008-012-hm																	#DIV/0!	0	0	missing data
Rep 4	Blk 2	LEN-12	IRRI 156-IRS1030-031-007-b	2-2	T2	CFT	20161111/20161123	20161209	20170321	77.5	18	20	23.2	1.925	n.a.	n.a.	38.5	n.a.	n.a.	#VALUE!	#VALUE!	#VALUE!	rice blast infestation
Rep 4	Blk 2	LEN-12	IRRI 156-IRS1030-031-007-b	2-5	T2	CFT	20161111/20161123	20161209	20170321	83.4	16	16	26.1	2.125	n.a.	n.a.	34	n.a.	n.a.	#VALUE!	#VALUE!	#VALUE!	rice blast infestation
Rep 4	Blk 2	LEN-12	IRRI 156-IRS1030-031-007-b	3-2	T2	CFT	20161111/20161123	20161209	20170321	72.5	14	15	24.2	1.92	n.a.	n.a.	28.8	n.a.	n.a.	#VALUE!	#VALUE!	#VALUE!	rice blast infestation
Rep 4	Blk 2	LEN-12	IRRI 156-IRS1030-031-007-b	3-3	T2	CFT	20161111/20161123	20161209	20170321	80.5	20	18	26.2	2.06111	n.a.	n.a.	37.1	n.a.	n.a.	#VALUE!	#VALUE!	#VALUE!	rice blast infestation
Rep 4	Blk 2	LEN-12	IRRI 156-IRS1030-031-007-b	3-4	T2	CFT	20161111/20161123	20161209	20170321	77	12	12	24.2	1.60833	n.a.	n.a.	19.3	n.a.	n.a.	#VALUE!	#VALUE!	#VALUE!	rice blast infestation
Rep 4	Blk 2	LEN-12	IRRI 156-IRS1030-031-007-b	3-5	T2	CFT	20161111/20161123	20161209	20170321	78	20	20	24.7	1.72	n.a.	n.a.	34.4	n.a.	n.a.	#VALUE!	#VALUE!	#VALUE!	rice blast infestation
Rep 4	Blk 2	LEN-116	IRRI 156-WT	2-2	-	CFT	20161111/20161123	20161209	20170321	76.5	15	18	25	2.04444	n.a.	n.a.	36.8	n.a.	n.a.	#VALUE!	#VALUE!	#VALUE!	rice blast infestation
Rep 4	Blk 2	LEN-116	IRRI 156-WT	2-4	-	CFT	20161111/20161123	20161209	20170321	72.2	20	16	27.5	1.98125	n.a.	n.a.	31.7	n.a.	n.a.	#VALUE!	#VALUE!	#VALUE!	rice blast infestation
Rep 4	Blk 2	LEN-116	IRRI 156-WT	3-2	-	CFT	20161111/20161123	20161209	20170321	79.2	21	14	24	1.79286	n.a.	n.a.	25.1	n.a.	n.a.	#VALUE!	#VALUE!	#VALUE!	rice blast infestation
Rep 4	Blk 2	LEN-116	IRRI 156-WT	3-3	-	CFT	20161111/20161123	20161209	20170321	81.2	13	8	25.3	3.2125	n.a.	n.a.	25.7	n.a.	n.a.	#VALUE!	#VALUE!	#VALUE!	rice blast infestation
Rep 4	Blk 2	LEN-116	IRRI 156-WT	3-4	-	CFT	20161111/20161123	20161209	20170321	76.8	17	26	26.7	3.10385	n.a.	n.a.	80.7	n.a.	n.a.	#VALUE!	#VALUE!	#VALUE!	rice blast infestation
Rep 4	Blk 2	LEN-116	IRRI 156-WT	4-5	-	CFT	20161111/20161123	20161209	20170321	72	15	20	26.2	1.895	n.a.	n.a.	37.9	n.a.	n.a.	#VALUE!	#VALUE!	#VALUE!	rice blast infestation
Rep 4	Blk 2	LEN-36	IRRI 156-IRS1030-039-006-hm	2-2	T2	CFT	20161111/20161123	20161209	20170321	80.2	16	16	22.9	1.45	728	967	23.2	2.4	12.5	42.9499	2.44186	17.7767
Rep 4	Blk 2	LEN-36	IRRI 156-IRS1030-039-006-hm	2-5	T2	CFT	20161111/20161123	20161209	20170321	84	27	24	24.1	2.44167	2105	1223	58.6	2.5	12.8	63.2512	2.53488	53.3593
Rep 4	Blk 2	LEN-36	IRRI 156-IRS1030-039-006-hm	3-2	T2	CFT	20161111/20161123	20161209	20170321	78	20	16	25.6	1.8375	1088	1053	29.4	2.3	12.4	50.8174	2.34279	25.4896
Rep 4	Blk 2	LEN-36	IRRI 156-IRS1030-039-006-hm	3-3	T2	CFT	20161111/20161123	20161209	20170321	80.7	21	21	24	1.3381	906	1580	28.1	2.2	13.6	36.4441	2.21023	20.0247
Rep 4	Blk 2	LEN-36	IRRI 156-IRS1030-039-006-hm	3-4	T2	CFT	20161111/20161123	20161209	20170321	84	18	17	24	1.95294	1187	999	33.2	2.3	13.5	54.3001	2.31337	27.4597
Rep 4	Blk 2	LEN-36	IRRI 156-IRS1030-039-006-hm	3-5	T2	CFT	20161111/20161123	20161209	20170321	74.2	17	14	23.8	1.98571	1015	892	27.8	2.3	13	53.225	2.32674	23.6165
Rep 4	Blk 2	LEN-24	IRRI 156-IRS1030-039-001-hm	2-2	T2	CFT	20161111/20161123	20161209	20170321	79	23	19	26	1.91053	n.a.	n.a.	36.3	n.a.	n.a.	#VALUE!	#VALUE!	#VALUE!	rice blast infestation
Rep 4	Blk 2	LEN-24	IRRI 156-IRS1030-039-001-hm	2-3	T2	CFT	20161111/20161123	20161209	20170321	76.4	17	21	24	2.08571	n.a.	n.a.	43.8	n.a.	n.a.	#VALUE!	#VALUE!	#VALUE!	rice blast infestation
Rep 4	Blk 2	LEN-24	IRRI 156-IRS1030-039-001-hm	2-4	T2	CFT	20161111/20161123	20161209	20170321	79.8	16	15	25	2.29333	n.a.	n.a.	34.4	n.a.	n.a.	#VALUE!	#VALUE!	#VALUE!	rice blast infestation
Rep 4	Blk 2	LEN-24	IRRI 156-IRS1030-039-001-hm	3-2	T2	CFT	20161111/20161123	20161209	20170321	76.3	19	22	24.2	1.72273	n.a.	n.a.	37.9	n.a.	n.a.	#VALUE!	#VALUE!	#VALUE!	rice blast infestation
Rep 4	Blk 2	LEN-24	IRRI 156-IRS1030-039-001-hm	3-3	T2	CFT	20161111/20161123	20161209	20170321	77.3	16	18	25.9	2.09444	n.a.	n.a.	37.7	n.a.	n.a.	#VALUE!	#VALUE!	#VALUE!	rice blast infestation
Rep 4	Blk 2	LEN-24	IRRI 156-IRS1030-039-001-hm	3-4	T2	CFT	20161111/20161123	20161209	20170321	79.8	13	12	26.2	2.50833	n.a.	n.a.	30.1	n.a.	n.a.	#VALUE!	#VALUE!	#VALUE!	rice blast infestation
Rep 4	Blk 2	LEN-56	IRRI 156-IRS1030-043-007-b	2-3	T2	CFT	20161111/20161123	20161209	20170321	77.4	16	16	25.6	2.125	n.a.	n.a.	34	n.a.	n.a.	#VALUE!	#VALUE!	#VALUE!	rice blast infestation
Rep 4	Blk 2	LEN-56	IRRI 156-IRS1030-043-007-b	2-5	T2	CFT	20161111/20161123	20161209	20170321	80.6	16	16	24.2	2.7875	n.a.	n.a.	44.6	n.a.	n.a.	#VALUE!	#VALUE!	#VALUE!	rice blast infestation
Rep 4	Blk 2	LEN-56	IRRI 156-IRS1030-043-007-b	3-2	T2	CFT	20161111/20161123	20161209	20170321	80.5	31	31	25.1	2.16774	n.a.	n.a.	67.2	n.a.	n.a.	#VALUE!	#VALUE!	#VALUE!	rice blast infestation
Rep 4	Blk 2	LEN-56	IRRI 156-IRS1030-043-007-b	3-3	T2	CFT	20161111/20161123	20161209	20170321	77	10	9	22.5	2.54444	n.a.	n.a.	22.9	n.a.	n.a.	#VALUE!	#VALUE!	#VALUE!	rice blast infestation
Rep 4	Blk 2	LEN-56	IRRI 156-IRS1030-043-007-b	3-4	T2	CFT	20161111/20161123	20161209	20170321	79.5	22	24	24.5	2.62083	n.a.	n.a.	62.9	n.a.	n.a.	#VALUE!	#VALUE!	#VALUE!	rice blast infestation
Rep 4	Blk 2	LEN-56	IRRI 156-IRS1030-043-007-b	3-5	T2	CFT	20161111/20161123	20161209	20170321	81.5	24	22	27.7	2.45909	n.a.	n.a.	54.1	n.a.	n.a.	#VALUE!	#VALUE!	#VALUE!	rice blast infestation
Rep 4	Blk 3	LEN-72	IRRI 156-IRS1030-008-004-hm	2-2	T2	CFT	20161111/20161123	20161209	20170321	66	13	13	26	1.84615	901	839	24	2.2	13.8	51.7816	2.20512	19.8681
Rep 4	Blk 3	LEN-72	IRRI 156-IRS1030-008-004-hm	2-3	T2	CFT	20161111/20161123	20161209	20170321	74	12	12	26.5	2.91667	1361	437	35	2.5	13.6	75.6952	2.51163	34.1833
Rep 4	Blk 3	LEN-72	IRRI 156-IRS1030-008-004-hm	2-4	T2	CFT	20161111/20161123	20161209	20170321	74.5	13	14	26.7	2.2	1215	432	30.8	2.6	13.6	73.7705	2.61209	31.7369
Rep 4	Blk 3	LEN-72	IRRI 156-IRS1030-008-004-hm	3-2	T2	CFT	20161111/20161123	20161209	20170321	75	21	13	26.5	3.48462	1636	967	45.3	2.4	13.7	62.8506	2.40837	39.401
Rep 4	Blk 3	LEN-72	IRRI 156-IRS1030-008-004-hm	3-3	T2	CFT	20161111/20161123	20161209	20170321	70.5	15	19	27.4	1.43684	1008	796	27.3	2.3	13.5	55.8758	2.31337	23.3188
Rep 4	Blk 3	LEN-72	IRRI 156-IRS1030-008-004-hm	3-4	T2	CFT	20161111/20161123	20161209	20170321	76	10	9	26.3	2.26667	761	611	20.4	2.5	13.7	55.4665	2.50872	19.0914
Rep 4	Blk 3	LEN-98	IRRI 156-IRS1030-028-010-hm	2-3	T2	CFT	20161111/20161123	20161209	20170328	93	13									#DIV/0!	0	0	missing data
Rep 4	Blk 3	LEN-98	IRRI 156-IRS1030-028-010-hm	2-4	T2	CFT	20161111/20161123	20161209	20170328	91.3	24									#DIV/0!	0	0	missing data
Rep 4	Blk 3	LEN-98	IRRI 156-IRS1030-028-010-hm	3-3	T2	CFT	20161111/20161123	20161209	20170328	81.5	26	26	22.4	1.37308	n.a.	n.a.	35.7	n.a.	n.a.	#VALUE!	#VALUE!	#VALUE!	rice blast infestation
Rep 4	Blk 3	LEN-98	IRRI 156-IRS1030-028-010-hm	3-4	T2	CFT	20161111/20161123	20161209	20170328	80	7	7	21.6	0.971429	n.a.	n.a.	6.8	n.a.	n.a.	#VALUE!	#VALUE!	#VALUE!	rice blast infestation
Rep 4	Blk 3	LEN-98	IRRI 156-IRS1030-028-010-hm																	#DIV/0!	0	0	missing data
Rep 4	Blk 3	LEN-98	IRRI 156-IRS1030-028-010-hm																	#DIV/0!	0	0	missing data
Rep 4	Blk 3	LEN-08	IRRI 156-IRS1027-016-020-b	2-2	T2	CFT	20161111/20161123	20161209	20170321	74.5	14	15	25.2	2.47333	n.a.	n.a.	37.1	n.a.	n.a.	#VALUE!	#VALUE!	#VALUE!	rice blast infestation
Rep 4	Blk 3	LEN-08	IRRI 156-IRS1027-016-020-b	2-5	T2	CFT	20161111/20161123	20161209	20170321	73	32	20	24.3	1.97	n.a.	n.a.	39.4	n.a.	n.a.	#VALUE!	#VALUE!	#VALUE!	rice blast infestation
Rep 4	Blk 3	LEN-08	IRRI 156-IRS1027-016-020-b	3-2	T2	CFT	20161111/20161123	20161209	20170321	72.5	15	20	28.5	2.025	n.a.	n.a.	40.5	n.a.	n.a.	#VALUE!	#VALUE!	#VALUE!	rice blast infestation
Rep 4	Blk 3	LEN-08	IRRI 156-IRS1027-016-020-b	3-3	T2	CFT	20161111/20161123	20161209	20170321	68	17	15	24.5	2.97333	n.a.	n.a.	44.6	n.a.	n.a.	#VALUE!	#VALUE!	#VALUE!	rice blast infestation
Rep 4	Blk 3	LEN-08	IRRI 156-IRS1027-016-020-b	3-4	T2	CFT	20161111/20161123	20161209	20170321	74.3	16	18	26.4	1.90556	n.a.	n.a.	34.3	n.a.	n.a.	#VALUE!	#VALUE!	#VALUE!	rice blast infestation
Rep 4	Blk 3	LEN-08	IRRI 156-IRS1027-016-020-b	3-5	T2	CFT	20161111/20161123	20161209	20170321	75	21	17	25.4	2.35294	n.a.	n.a.	40	n.a.	n.a.	#VALUE!	#VALUE!	#VALUE!	rice blast infestation
Rep 4	Blk 3	LEN-60	IRRI 156-IRS1030-043-009-b	2-2	T2	CFT	20161111/20161123	20161209	20170321	84	19	18	23.6	2.17222	1373	1474	39.1	2.7	13.9	48.2262	2.70314	37.1141
Rep 4	Blk 3	LEN-60	IRRI 156-IRS1030-043-009-b	2-3	T2	CFT	20161111/20161123	20161209	20170321	92.5	13	no data	22	#VALUE!	1048	696	29.3	2.3	14.6	60.0917	2.28395	23.9358
Rep 4	Blk 3	LEN-60	IRRI 156-IRS1030-043-009-b	2-4	T2	CFT	20161111/20161123	20161209	20170321	82	16	no data	24.6	#VALUE!	1117	1137	30.1	2.6	14.3	49.5563	2.59093	28.9407
Rep 4	Blk 3	LEN-60	IRRI 156-IRS1030-043-009-b	2-5	T2	CFT	20161111/20161123	20161209	20170321	81.5	15	no data	24.8	#VALUE!	1261	1277	33.5	2.3	14.1	49.6848	2.29733	28.9693
Rep 4	Blk 3	LEN-60	IRRI 156-IRS1030-043-009-b	3-2	T2	CFT	20161111/20161123	20161209	20170321	85.5	21	18	26.1	3.12222	2019	1450	56.2	2.1	14.4	58.2012	2.09023	42.2018
Rep 4	Blk 3	LEN-60	IRRI 156-IRS1030-043-009-b	3-4	T2	CFT	20161111/20161123	20161209	20170321	79	20	19	21.2	2.36316	1585	1846	44.9	2.2	14.1	46.1964	2.19744	34.8295
