# Supplementary material for: Proof of concept and early development stage of market-oriented high iron and zinc rice expressing dicot ferritin and rice nicotianamine synthase genes
Source: Sci Rep. 2023 Jan 12;13:676. doi: 10.1038/s41598-022-26854-z (PMC9837094; doi:10.1038/s41598-022-26854-z)
Supplement: Supplementary file 4 — Supplementary Information 4. [file 41598_2022_26854_MOESM4_ESM.xlsx]

## Sheet: Suppl. Table 4_Primers
		No	Primer Name	Sequence (5’ - 3’)	Amplicon size (bp)	Notes
		1	SferH1-RT_F	CTTGCTGTTCCAACTGCTCC	399	Confirming presence /absence of the ApFer and PsFer genes; probe preparation for DNA dot blot
			SferH1-RT_R	ATTGTTGCGATCTGCCACAC
		2	PvFer_F2	CCCAACCTGTTCTGTTTCTTTGAGC	163	Confirming presence /absence of the PvFer; probe prepapration for DNA dot blot
			PvFer_R1	CAACGAAACCTGCCCAGC
		3	NT_hpt_F1	CGCAAGGAATCGGTCAATA	326	Confirming presence /absence of the hygromycin gene; probe prepapration for DNA dot blot
			NT_hpt_R2	CGTCTGCTGCTCCATACAA
